# Supplementary material for: Functional genomics of the digestive tract in broilers
Source: BMC Genomics. 2018 Dec 13;19:928. doi: 10.1186/s12864-018-5344-z (PMC6293548; doi:10.1186/s12864-018-5344-z)
Supplement: Supplementary file 1 — Functional enrichment analysis: 635 Biological Process enriched GO terms. (XLS 2148 kb) [file 12864_2018_5344_MOESM1_ESM.xls]

## Sheet: Sheet1
GO.ID	Term	Definition	cluster1.Annotated	cluster1.Significant	cluster1.pvalue	cluster1.Significant_genes	cluster2.Annotated	cluster2.Significant	cluster2.pvalue	cluster2.Significant_genes	cluster3.Annotated	cluster3.Significant	cluster3.pvalue	cluster3.Significant_genes	cluster4.Annotated	cluster4.Significant	cluster4.pvalue	cluster4.Significant_genes	cluster5.Annotated	cluster5.Significant	cluster5.pvalue	cluster5.Significant_genes	cluster6.Annotated	cluster6.Significant	cluster6.pvalue	cluster6.Significant_genes	cluster7.Annotated	cluster7.Significant	cluster7.pvalue	cluster7.Significant_genes
GO:0060026	convergent extension	The morphogenetic process in which an epithelium narrows along one axis and lengthens in a perpendicular axis.	6	1	0.81099	ENSGALG00000003473	6	0	1	NA	6	0	1	NA	6	0	1	NA	6	5	0.00351	ENSGALG00000001600;ENSGALG00000002763;ENSGALG00000003767;ENSGALG00000008609;ENSGALG00000009241	6	0	1	NA	6	0	1	NA
GO:0072033	renal vesicle formation	The developmental process pertaining to the initial formation of the renal vesicle from condensed mesenchymal cells. The renal vesicle is the primordial structure of the nephron epithelium, and is formed by the condensation of mesenchymal cells.	4	1	0.6706	ENSGALG00000009723	4	0	1	NA	4	0	1	NA	4	2	0.00514	ENSGALG00000005263;ENSGALG00000010664	4	1	0.6591	ENSGALG00000004386	4	0	1	NA	4	0	1	NA
GO:0072079	nephron tubule formation	The developmental process pertaining to the initial formation of a nephron tubule from unspecified parts. A nephron tubule is an epithelial tube that is part of the nephron, the functional part of the kidney.	7	0	1	NA	7	0	1	NA	7	0	1	NA	7	2	0.01694	ENSGALG00000005263;ENSGALG00000009724	7	5	0.00988	ENSGALG00000003716;ENSGALG00000004386;ENSGALG00000009724;ENSGALG00000016473;ENSGALG00000028423	7	0	1	NA	7	1	0.14068	ENSGALG00000017389
GO:0048754	branching morphogenesis of an epithelial tube	The process in which the anatomical structures of branches in an epithelial tube are generated and organized. A tube is a long hollow cylinder.	42	8	0.83301	ENSGALG00000000681;ENSGALG00000002022;ENSGALG00000006379;ENSGALG00000007462;ENSGALG00000008514;ENSGALG00000010866;ENSGALG00000012735;ENSGALG00000014567	42	0	1	NA	42	1	0.72161	ENSGALG00000005981	42	7	0.06692	ENSGALG00000005263;ENSGALG00000005768;ENSGALG00000009724;ENSGALG00000011823;ENSGALG00000012115;ENSGALG00000012429;ENSGALG00000014872	42	23	0.00417	ENSGALG00000001708;ENSGALG00000002375;ENSGALG00000003429;ENSGALG00000003716;ENSGALG00000004386;ENSGALG00000005714;ENSGALG00000005936;ENSGALG00000007668;ENSGALG00000008473;ENSGALG00000008616;ENSGALG00000009241;ENSGALG00000009724;ENSGALG00000010013;ENSGALG00000010921;ENSGALG00000011442;ENSGALG00000012620;ENSGALG00000012885;ENSGALG00000012973;ENSGALG00000016906;ENSGALG00000023303;ENSGALG00000023648;…	42	0	1	NA	42	2	0.22682	ENSGALG00000016059;ENSGALG00000017389
GO:0060449	bud elongation involved in lung branching	The process in which a bud in the lung grows out from the point where it is formed.	3	0	1	NA	3	0	1	NA	3	0	1	NA	3	2	0.00262	ENSGALG00000012429;ENSGALG00000014872	3	1	0.55383	ENSGALG00000016906	3	0	1	NA	3	0	1	NA
GO:0060677	ureteric bud elongation	The developmental growth in which the ureteric bud grows along its axis beginning with the growth of the primary ureteric bud and ending when the branches of the bud have elongated.	4	1	0.6706	ENSGALG00000009723	4	0	1	NA	4	0	1	NA	4	2	0.00514	ENSGALG00000010664;ENSGALG00000012429	4	0	1	NA	4	0	1	NA	4	1	0.08297	ENSGALG00000017389
GO:0001658	branching involved in ureteric bud morphogenesis	The process in which the branching structure of the ureteric bud is generated and organized. The ureteric bud is an epithelial tube that grows out from the metanephric duct. The bud elongates and branches to give rise to the ureter and kidney collecting tubules.	18	1	0.99328	ENSGALG00000006379	18	0	1	NA	18	0	1	NA	18	5	0.03351	ENSGALG00000005263;ENSGALG00000009724;ENSGALG00000011823;ENSGALG00000012115;ENSGALG00000012429	18	11	0.00072	ENSGALG00000003429;ENSGALG00000003716;ENSGALG00000004386;ENSGALG00000005936;ENSGALG00000009724;ENSGALG00000010921;ENSGALG00000012620;ENSGALG00000012885;ENSGALG00000023303;ENSGALG00000026306;ENSGALG00000029024	18	0	1	NA	18	1	0.32303	ENSGALG00000017389
GO:0090189	regulation of branching involved in ureteric bud morphogenesis	Any process that modulates the rate, frequency or extent of branching involved in ureteric bud morphogenesis, the process in which the branching structure of the ureteric bud is generated and organized. The ureteric bud is an epithelial tube that grows out from the metanephric duct. The bud elongates and branches to give rise to the ureter and kidney collecting tubules.	8	0	1	NA	8	0	1	NA	8	0	1	NA	8	3	0.00132	ENSGALG00000005263;ENSGALG00000009724;ENSGALG00000012429	8	5	0.02125	ENSGALG00000003716;ENSGALG00000004386;ENSGALG00000005936;ENSGALG00000009724;ENSGALG00000023303	8	0	1	NA	8	1	0.1591	ENSGALG00000017389
GO:0003337	mesenchymal to epithelial transition involved in metanephros morphogenesis	A transition where a mesenchymal cell establishes apical/basolateral polarity,forms intercellular adhesive junctions, synthesizes basement membrane components and becomes an epithelial cell that will contribute to the shaping of the metanephros.	5	0	1	NA	5	0	1	NA	5	0	1	NA	5	2	0.00839	ENSGALG00000009724;ENSGALG00000012429	5	3	0.08909	ENSGALG00000003716;ENSGALG00000009724;ENSGALG00000023303	5	0	1	NA	5	0	1	NA
GO:0003338	metanephros morphogenesis	The process in which the anatomical structures of the metanephros are generated and organized.	16	2	0.92809	ENSGALG00000002055;ENSGALG00000009723	16	0	1	NA	16	1	0.38513	ENSGALG00000010316	16	6	0.00188	ENSGALG00000005263;ENSGALG00000009724;ENSGALG00000010664;ENSGALG00000012115;ENSGALG00000012429;ENSGALG00000014872	16	7	0.06033	ENSGALG00000003716;ENSGALG00000004386;ENSGALG00000005714;ENSGALG00000005936;ENSGALG00000009724;ENSGALG00000010921;ENSGALG00000023303	16	0	1	NA	16	0	1	NA
GO:0072284	metanephric S-shaped body morphogenesis	The process in which the metanephric S-shaped body is generated and organized. The metanephric S-shaped body is the successor of the metanephric comma-shaped body that contributes to the morphogenesis of a nephron in the metanephros.	3	0	1	NA	3	0	1	NA	3	0	1	NA	3	2	0.00262	ENSGALG00000012115;ENSGALG00000012429	3	1	0.55383	ENSGALG00000010921	3	0	1	NA	3	0	1	NA
GO:0072207	metanephric epithelium development	The process whose specific outcome is the progression of an epithelium in the metanephros over time, from its formation to the mature structure. An epithelium is a tissue that covers the internal or external surfaces of an anatomical structure.	13	1	0.97298	ENSGALG00000002055	13	0	1	NA	13	0	1	NA	13	3	0.00605	ENSGALG00000005263;ENSGALG00000011823;ENSGALG00000012115	13	8	1	ENSGALG00000004386;ENSGALG00000005209;ENSGALG00000005554;ENSGALG00000005714;ENSGALG00000010412;ENSGALG00000010921;ENSGALG00000011835;ENSGALG00000016473	13	0	1	NA	13	0	1	NA
GO:0072243	metanephric nephron epithelium development	The process whose specific outcome is the progression of the metanephric nephron epithelium over time, from its formation to the mature structure. An epithelium is a tissue that covers the internal or external surfaces of an anatomical structure. The metanephric nephron epithelium is a tissue that covers the surface of a nephron in the metanephros.	12	1	0.96432	ENSGALG00000002055	12	0	1	NA	12	0	1	NA	12	2	0.04827	ENSGALG00000005263;ENSGALG00000011823	12	8	0.00184	ENSGALG00000004386;ENSGALG00000005209;ENSGALG00000005554;ENSGALG00000005714;ENSGALG00000010412;ENSGALG00000010921;ENSGALG00000011835;ENSGALG00000016473	12	0	1	NA	12	0	1	NA
GO:0072074	kidney mesenchyme development	The biological process whose specific outcome is the progression of a kidney mesenchyme from an initial condition to its mature state. This process begins with the formation of kidney mesenchyme and ends with the mature structure. Kidney mesenchyme is the tissue made up of loosely connected mesenchymal cells in the kidney.	9	1	0.91787	ENSGALG00000006379	9	0	1	NA	9	0	1	NA	9	1	0.23925	ENSGALG00000012429	9	6	0.00734	ENSGALG00000007599;ENSGALG00000007668;ENSGALG00000010921;ENSGALG00000016473;ENSGALG00000023303;ENSGALG00000029024	9	0	1	NA	9	1	0.17713	ENSGALG00000017389
GO:0072239	metanephric glomerulus vasculature development	The biological process whose specific outcome is the progression of a metanephric glomerulus vasculature from an initial condition to its mature state. This process begins with the formation of the metanephric glomerulus vasculature and ends with the mature structure. The metanephric glomerulus vasculature is composed of the tubule structures that carry blood or lymph in the metanephric glomerulu…	4	0	1	NA	4	0	1	NA	4	0	1	NA	4	0	1	NA	4	4	0.00309	ENSGALG00000005209;ENSGALG00000013929;ENSGALG00000016473;ENSGALG00000029024	4	0	1	NA	4	0	1	NA
GO:0032835	glomerulus development	The progression of the glomerulus over time from its initial formation until its mature state. The glomerulus is a capillary tuft which forms a close network with the visceral epithelium (podocytes) and the mesangium to form the filtration barrier and is surrounded by Bowman's capsule in nephrons of the vertebrate kidney. The glomerulus is part of the nephron and is restricted to one body segment.	21	2	0.97742	ENSGALG00000002055;ENSGALG00000004150	21	0	1	NA	21	1	0.47193	ENSGALG00000002555	21	3	1	ENSGALG00000012115;ENSGALG00000012429;ENSGALG00000013085	21	13	0.00817	ENSGALG00000002375;ENSGALG00000004593;ENSGALG00000005209;ENSGALG00000005554;ENSGALG00000005936;ENSGALG00000007668;ENSGALG00000010412;ENSGALG00000011835;ENSGALG00000012178;ENSGALG00000012885;ENSGALG00000013929;ENSGALG00000016473;ENSGALG00000029024	21	0	1	NA	21	0	1	NA
GO:0072210	metanephric nephron development	The process whose specific outcome is the progression of a nephron in the metanephros over time, from its formation to the mature structure. A nephron is the functional unit of the kidney.	21	2	0.97742	ENSGALG00000002055;ENSGALG00000009723	21	0	1	NA	21	1	0.47193	ENSGALG00000002555	21	5	0.06272	ENSGALG00000005263;ENSGALG00000009724;ENSGALG00000010664;ENSGALG00000012115;ENSGALG00000012429	21	13	0.00817	ENSGALG00000003716;ENSGALG00000004386;ENSGALG00000005209;ENSGALG00000005554;ENSGALG00000005714;ENSGALG00000005936;ENSGALG00000009724;ENSGALG00000010921;ENSGALG00000011835;ENSGALG00000013929;ENSGALG00000016473;ENSGALG00000023303;ENSGALG00000029024	21	0	1	NA	21	0	1	NA
GO:0060442	branching involved in prostate gland morphogenesis	The process in which the branching structure of the prostate gland is generated and organized. A branch is a division or offshoot from a main stem.	7	2	0.53592	ENSGALG00000003473;ENSGALG00000006379	7	0	1	NA	7	0	1	NA	7	1	0.19156	ENSGALG00000012429	7	2	0.5192	ENSGALG00000007668;ENSGALG00000012973	7	0	1	NA	7	2	0.00892	ENSGALG00000009966;ENSGALG00000028906
GO:0060513	prostatic bud formation	The morphogenetic process in which a region of the fetal urogenital sinus epithelium is specified to become the prostate, resulting in prostate bud outgrowth.	4	1	0.6706	ENSGALG00000006379	4	0	1	NA	4	0	1	NA	4	2	0.00514	ENSGALG00000012429;ENSGALG00000014872	4	1	0.6591	ENSGALG00000007668	4	0	1	NA	4	0	1	NA
GO:0046661	male sex differentiation	The establishment of the sex of a male organism by physical differentiation.	46	15	0.12525	ENSGALG00000000516;ENSGALG00000000545;ENSGALG00000002187;ENSGALG00000003282;ENSGALG00000003473;ENSGALG00000003624;ENSGALG00000004509;ENSGALG00000004553;ENSGALG00000005628;ENSGALG00000006379;ENSGALG00000009100;ENSGALG00000010798;ENSGALG00000012444;ENSGALG00000016662;ENSGALG00000025748	46	1	0.82373	ENSGALG00000013408	46	1	0.75362	ENSGALG00000013818	46	6	0.00231	ENSGALG00000005263;ENSGALG00000006934;ENSGALG00000012115;ENSGALG00000014675;ENSGALG00000014872;ENSGALG00000016293	46	14	0.17653	ENSGALG00000004272;ENSGALG00000004386;ENSGALG00000005279;ENSGALG00000006560;ENSGALG00000007843;ENSGALG00000009241;ENSGALG00000010625;ENSGALG00000011206;ENSGALG00000012160;ENSGALG00000012885;ENSGALG00000012973;ENSGALG00000013929;ENSGALG00000014331;ENSGALG00000016357	46	0	1	NA	46	2	0.25869	ENSGALG00000006201;ENSGALG00000017389
GO:0048608	reproductive structure development	The reproductive developmental process whose specific outcome is the progression of structures that will be used in the process of creating new individuals from one or more parents, from their formation to the mature structures.	133	35	0.31731	ENSGALG00000000516;ENSGALG00000000545;ENSGALG00000001331;ENSGALG00000002055;ENSGALG00000002155;ENSGALG00000002187;ENSGALG00000003473;ENSGALG00000003624;ENSGALG00000003642;ENSGALG00000004170;ENSGALG00000004509;ENSGALG00000004553;ENSGALG00000005397;ENSGALG00000005628;ENSGALG00000006379;ENSGALG00000007493;ENSGALG00000008469;ENSGALG00000008702;ENSGALG00000009100;ENSGALG00000009369;ENSGALG00000010256;…	133	3	0.87459	ENSGALG00000004821;ENSGALG00000013408;ENSGALG00000015297	133	5	0.36674	ENSGALG00000005123;ENSGALG00000011369;ENSGALG00000011657;ENSGALG00000013818;ENSGALG00000017242	133	9	0.08882	ENSGALG00000001501;ENSGALG00000005263;ENSGALG00000006934;ENSGALG00000012115;ENSGALG00000012429;ENSGALG00000014675;ENSGALG00000014872;ENSGALG00000016293;ENSGALG00000027947	133	47	0.00137	ENSGALG00000000557;ENSGALG00000001021;ENSGALG00000001708;ENSGALG00000001916;ENSGALG00000002375;ENSGALG00000002544;ENSGALG00000002761;ENSGALG00000003634;ENSGALG00000003660;ENSGALG00000004272;ENSGALG00000004386;ENSGALG00000005279;ENSGALG00000005714;ENSGALG00000006560;ENSGALG00000007000;ENSGALG00000007668;ENSGALG00000007843;ENSGALG00000008014;ENSGALG00000008018;ENSGALG00000008257;ENSGALG00000008661;…	133	2	0.85384	ENSGALG00000005805;ENSGALG00000010541	133	6	0.27789	ENSGALG00000001501;ENSGALG00000006201;ENSGALG00000008631;ENSGALG00000009966;ENSGALG00000017389;ENSGALG00000028906
GO:0048702	embryonic neurocranium morphogenesis	The process in which the anatomical structures of the neurocranium are generated and organized during the embryonic phase. The neurocranium is the portion of the vertebrate skull surrounding the brain.	4	0	1	NA	4	0	1	NA	4	0	1	NA	4	0	1	NA	4	4	0.00309	ENSGALG00000004581;ENSGALG00000012412;ENSGALG00000013424;ENSGALG00000028095	4	0	1	NA	4	0	1	NA
GO:0042471	ear morphogenesis	The process in which the anatomical structures of the ear are generated and organized. The ear is the sense organ in vertebrates that is specialized for the detection of sound, and the maintenance of balance. Includes the outer ear and middle ear, which collect and transmit sound waves; and the inner ear, which contains the organs of balance and (except in fish) hearing. Also includes the pinna, …	38	10	0.44351	ENSGALG00000002744;ENSGALG00000005506;ENSGALG00000007130;ENSGALG00000007650;ENSGALG00000012735;ENSGALG00000012782;ENSGALG00000015844;ENSGALG00000017106;ENSGALG00000017394;ENSGALG00000025748	38	1	0.76144	ENSGALG00000028046	38	1	0.68546	ENSGALG00000008866	38	5	0.00515	ENSGALG00000001501;ENSGALG00000002958;ENSGALG00000003324;ENSGALG00000008747;ENSGALG00000014872	38	15	0.17364	ENSGALG00000001600;ENSGALG00000002763;ENSGALG00000004386;ENSGALG00000006695;ENSGALG00000007260;ENSGALG00000007483;ENSGALG00000009755;ENSGALG00000013672;ENSGALG00000014064;ENSGALG00000015208;ENSGALG00000016473;ENSGALG00000016906;ENSGALG00000023303;ENSGALG00000023626;ENSGALG00000028095	38	0	1	NA	38	3	0.04714	ENSGALG00000001501;ENSGALG00000004741;ENSGALG00000017389
GO:0090103	cochlea morphogenesis	The process in which the cochlea is generated and organized.	7	1	0.85683	ENSGALG00000007130	7	0	1	NA	7	0	1	NA	7	0	1	NA	7	5	0.00988	ENSGALG00000001600;ENSGALG00000002763;ENSGALG00000004386;ENSGALG00000007260;ENSGALG00000028095	7	0	1	NA	7	0	1	NA
GO:0042733	embryonic digit morphogenesis	The process, occurring in the embryo, by which the anatomical structures of the digit are generated and organized. A digit is one of the terminal divisions of an appendage, such as a finger or toe.	19	3	0.87433	ENSGALG00000003219;ENSGALG00000006379;ENSGALG00000009807	19	0	1	NA	19	2	0.10924	ENSGALG00000005123;ENSGALG00000008866	19	1	0.43878	ENSGALG00000012429	19	10	0.00569	ENSGALG00000002375;ENSGALG00000005096;ENSGALG00000008452;ENSGALG00000009241;ENSGALG00000009318;ENSGALG00000010170;ENSGALG00000013424;ENSGALG00000014876;ENSGALG00000015208;ENSGALG00000016473	19	1	0.38501	ENSGALG00000004236	19	1	0.33756	ENSGALG00000017314
GO:0035108	limb morphogenesis	The process in which the anatomical structures of a limb are generated and organized. A limb is a paired appendage of a tetrapod used for locomotion or grasping.	40	6	0.94646	ENSGALG00000003219;ENSGALG00000005401;ENSGALG00000006379;ENSGALG00000009723;ENSGALG00000009807;ENSGALG00000025748	40	1	0.77882	ENSGALG00000009320	40	3	0.11662	ENSGALG00000005123;ENSGALG00000008866;ENSGALG00000010316	40	5	0.00643	ENSGALG00000003324;ENSGALG00000009724;ENSGALG00000012429;ENSGALG00000014872;ENSGALG00000027513	40	22	0.00093	ENSGALG00000001264;ENSGALG00000001708;ENSGALG00000002375;ENSGALG00000003429;ENSGALG00000004386;ENSGALG00000005096;ENSGALG00000007668;ENSGALG00000007843;ENSGALG00000008452;ENSGALG00000009241;ENSGALG00000009318;ENSGALG00000009724;ENSGALG00000010170;ENSGALG00000011298;ENSGALG00000012216;ENSGALG00000012620;ENSGALG00000013022;ENSGALG00000013424;ENSGALG00000014064;ENSGALG00000014876;ENSGALG00000015208;…	40	1	0.64113	ENSGALG00000004236	40	1	0.58027	ENSGALG00000017314
GO:0060173	limb development	The process whose specific outcome is the progression of a limb over time, from its formation to the mature structure. A limb is an appendage of an animal used for locomotion or grasping. Examples include legs, arms or some types of fin.	54	8	0.96845	ENSGALG00000000902;ENSGALG00000002055;ENSGALG00000003219;ENSGALG00000005401;ENSGALG00000006379;ENSGALG00000009723;ENSGALG00000009807;ENSGALG00000025748	54	1	0.86979	ENSGALG00000009320	54	3	0.21866	ENSGALG00000005123;ENSGALG00000008866;ENSGALG00000010316	54	5	1	ENSGALG00000003324;ENSGALG00000009724;ENSGALG00000012429;ENSGALG00000014872;ENSGALG00000027513	54	30	0.00676	ENSGALG00000001264;ENSGALG00000001708;ENSGALG00000002375;ENSGALG00000003283;ENSGALG00000003429;ENSGALG00000004386;ENSGALG00000005096;ENSGALG00000007000;ENSGALG00000007668;ENSGALG00000007843;ENSGALG00000008452;ENSGALG00000009241;ENSGALG00000009318;ENSGALG00000009415;ENSGALG00000009724;ENSGALG00000010170;ENSGALG00000010794;ENSGALG00000011298;ENSGALG00000011880;ENSGALG00000012216;ENSGALG00000012620;…	54	1	0.7496	ENSGALG00000004236	54	2	0.3224	ENSGALG00000001253;ENSGALG00000017314
GO:0035987	endodermal cell differentiation	The process in which a relatively unspecialized cell acquires the specialized features of an endoderm cell, a cell of the inner of the three germ layers of the embryo.	15	3	0.7429	ENSGALG00000001343;ENSGALG00000007511;ENSGALG00000027247	15	0	1	NA	15	0	1	NA	15	0	1	NA	15	9	0.00271	ENSGALG00000002655;ENSGALG00000003578;ENSGALG00000003580;ENSGALG00000003589;ENSGALG00000005974;ENSGALG00000007905;ENSGALG00000011207;ENSGALG00000015253;ENSGALG00000016843	15	0	1	NA	15	1	0.2775	ENSGALG00000002469
GO:0001702	gastrulation with mouth forming second	A gastrulation process in which the initial invagination becomes the anus and the mouth forms second.	6	1	0.81099	ENSGALG00000012444	6	0	1	NA	6	0	1	NA	6	0	1	NA	6	1	0.801	ENSGALG00000010818	6	0	1	NA	6	2	0.00646	ENSGALG00000009966;ENSGALG00000016059
GO:0001707	mesoderm formation	The process that gives rise to the mesoderm. This process pertains to the initial formation of the structure from unspecified parts.	23	4	0.84463	ENSGALG00000004956;ENSGALG00000011489;ENSGALG00000012444;ENSGALG00000027247	23	0	1	NA	23	0	1	NA	23	2	0.14977	ENSGALG00000008747;ENSGALG00000012429	23	11	0.0094	ENSGALG00000004237;ENSGALG00000006141;ENSGALG00000007145;ENSGALG00000007668;ENSGALG00000008018;ENSGALG00000008400;ENSGALG00000009241;ENSGALG00000011238;ENSGALG00000011835;ENSGALG00000023296;ENSGALG00000023303	23	1	0.44492	ENSGALG00000001169	23	0	1	NA
GO:0003417	growth plate cartilage development	The process whose specific outcome is the progression of the cartilage that will provide a scaffold for mineralization of endochondral bones as they elongate or grow.	9	3	0.37793	ENSGALG00000003770;ENSGALG00000006379;ENSGALG00000011347	9	0	1	NA	9	0	1	NA	9	0	1	NA	9	6	0.00734	ENSGALG00000003283;ENSGALG00000006958;ENSGALG00000011298;ENSGALG00000011442;ENSGALG00000017183;ENSGALG00000017295	9	0	1	NA	9	0	1	NA
GO:0001502	cartilage condensation	The condensation of mesenchymal cells that have been committed to differentiate into chondrocytes.	7	0	1	NA	7	0	1	NA	7	1	0.19156	ENSGALG00000005123	7	0	1	NA	7	6	0.00096	ENSGALG00000003580;ENSGALG00000004386;ENSGALG00000005714;ENSGALG00000012216;ENSGALG00000015132;ENSGALG00000015208	7	0	1	NA	7	0	1	NA
GO:0051216	cartilage development	The process whose specific outcome is the progression of a cartilage element over time, from its formation to the mature structure. Cartilage elements are skeletal elements that consist of connective tissue dominated by extracellular matrix containing collagen type II and large amounts of proteoglycan, particularly chondroitin sulfate.	60	11	0.89218	ENSGALG00000003770;ENSGALG00000005401;ENSGALG00000006074;ENSGALG00000006379;ENSGALG00000009013;ENSGALG00000010770;ENSGALG00000011347;ENSGALG00000012735;ENSGALG00000014486;ENSGALG00000025748;ENSGALG00000026258	60	3	0.38273	ENSGALG00000003137;ENSGALG00000010763;ENSGALG00000026468	60	4	0.10417	ENSGALG00000004900;ENSGALG00000005123;ENSGALG00000005981;ENSGALG00000025898	60	3	0.26685	ENSGALG00000003324;ENSGALG00000009724;ENSGALG00000012429	60	34	0.00021	ENSGALG00000000402;ENSGALG00000000785;ENSGALG00000001709;ENSGALG00000002138;ENSGALG00000002763;ENSGALG00000003283;ENSGALG00000003580;ENSGALG00000004386;ENSGALG00000004593;ENSGALG00000005441;ENSGALG00000005714;ENSGALG00000006958;ENSGALG00000007260;ENSGALG00000008018;ENSGALG00000008661;ENSGALG00000009241;ENSGALG00000009559;ENSGALG00000009724;ENSGALG00000010125;ENSGALG00000011214;ENSGALG00000011298;…	60	0	1	NA	60	0	1	NA
GO:0072576	liver morphogenesis	The process in which the anatomical structures of the liver are generated and organized.	7	0	1	NA	7	0	1	NA	7	0	1	NA	7	0	1	NA	7	3	0.21471	ENSGALG00000001708;ENSGALG00000004593;ENSGALG00000008014	7	0	1	NA	7	2	0.00892	ENSGALG00000005108;ENSGALG00000010592
GO:0007435	salivary gland morphogenesis	The process in which the anatomical structures of the salivary gland are generated and organized.	15	2	0.91001	ENSGALG00000006379;ENSGALG00000012123	15	0	1	NA	15	1	0.36613	ENSGALG00000016809	15	2	0.07245	ENSGALG00000006775;ENSGALG00000014872	15	9	0.00271	ENSGALG00000005441;ENSGALG00000006560;ENSGALG00000007668;ENSGALG00000008400;ENSGALG00000008473;ENSGALG00000009612;ENSGALG00000010346;ENSGALG00000011406;ENSGALG00000028158	15	0	1	NA	15	0	1	NA
GO:0022612	gland morphogenesis	The process in which the anatomical structures of a gland are generated and organized.	44	10	0.64966	ENSGALG00000000616;ENSGALG00000002022;ENSGALG00000002722;ENSGALG00000003473;ENSGALG00000006379;ENSGALG00000007650;ENSGALG00000010866;ENSGALG00000012123;ENSGALG00000012873;ENSGALG00000014567	44	0	1	NA	44	1	0.7381	ENSGALG00000016809	44	4	0.55634	ENSGALG00000005768;ENSGALG00000006775;ENSGALG00000012429;ENSGALG00000014872	44	22	0.00926	ENSGALG00000001708;ENSGALG00000002375;ENSGALG00000004386;ENSGALG00000004593;ENSGALG00000005441;ENSGALG00000006560;ENSGALG00000007668;ENSGALG00000008014;ENSGALG00000008400;ENSGALG00000008473;ENSGALG00000008616;ENSGALG00000009612;ENSGALG00000010346;ENSGALG00000011406;ENSGALG00000011442;ENSGALG00000011468;ENSGALG00000012620;ENSGALG00000012885;ENSGALG00000012973;ENSGALG00000015407;ENSGALG00000023626;…	44	0	1	NA	44	4	1	ENSGALG00000005108;ENSGALG00000009966;ENSGALG00000010592;ENSGALG00000028906
GO:0060443	mammary gland morphogenesis	The process in which anatomical structures of the mammary gland are generated and organized. Morphogenesis refers to the creation of shape. The mammary gland is a large compound sebaceous gland that in female mammals is modified to secrete milk.	15	5	0.28846	ENSGALG00000000616;ENSGALG00000002022;ENSGALG00000002722;ENSGALG00000010866;ENSGALG00000014567	15	0	1	NA	15	0	1	NA	15	3	0.00921	ENSGALG00000005768;ENSGALG00000012429;ENSGALG00000014872	15	7	0.04232	ENSGALG00000001708;ENSGALG00000008616;ENSGALG00000011442;ENSGALG00000011468;ENSGALG00000012620;ENSGALG00000012973;ENSGALG00000023626	15	0	1	NA	15	0	1	NA
GO:0060440	trachea formation	The process pertaining to the initial formation of a trachea from unspecified parts. The process begins with the specific processes that contribute to the appearance of the discrete structure and ends when the trachea is recognizable. The trachea is the portion of the airway that attaches to the bronchi as it branches.	4	1	0.6706	ENSGALG00000001267	4	0	1	NA	4	0	1	NA	4	2	0.00514	ENSGALG00000001501;ENSGALG00000012429	4	1	0.6591	ENSGALG00000011442	4	0	1	NA	4	1	0.08297	ENSGALG00000001501
GO:0072197	ureter morphogenesis	The process in which the anatomical structures of the ureter are generated and organized. The ureter is a muscular tube that transports urine from the kidney to the urinary bladder.	3	0	1	NA	3	0	1	NA	3	0	1	NA	3	2	0.00262	ENSGALG00000005263;ENSGALG00000012429	3	1	0.55383	ENSGALG00000004386	3	0	1	NA	3	0	1	NA
GO:0035148	tube formation	Creation of the central hole of a tube in an anatomical structure through which gases and/or liquids flow.	56	11	0.83149	ENSGALG00000001331;ENSGALG00000002710;ENSGALG00000003473;ENSGALG00000003932;ENSGALG00000006379;ENSGALG00000008469;ENSGALG00000008702;ENSGALG00000011489;ENSGALG00000011531;ENSGALG00000016421;ENSGALG00000019622	56	1	0.87929	ENSGALG00000025858	56	4	0.08584	ENSGALG00000002555;ENSGALG00000006252;ENSGALG00000013818;ENSGALG00000016809	56	6	0.00626	ENSGALG00000005263;ENSGALG00000006775;ENSGALG00000009724;ENSGALG00000012429;ENSGALG00000014872;ENSGALG00000016293	56	24	0.01215	ENSGALG00000001419;ENSGALG00000001600;ENSGALG00000002375;ENSGALG00000003716;ENSGALG00000003875;ENSGALG00000004386;ENSGALG00000005441;ENSGALG00000007668;ENSGALG00000008452;ENSGALG00000009241;ENSGALG00000009724;ENSGALG00000010713;ENSGALG00000011797;ENSGALG00000011870;ENSGALG00000012412;ENSGALG00000012620;ENSGALG00000013424;ENSGALG00000014514;ENSGALG00000015132;ENSGALG00000016473;ENSGALG00000016509;…	56	0	1	NA	56	2	0.33816	ENSGALG00000007932;ENSGALG00000017389
GO:0035239	tube morphogenesis	The process in which the anatomical structures of a tube are generated and organized. Epithelial and endothelial tubes transport gases, liquids and cells from one site to another and form the basic structure of many organs and tissues, with tube shape and organization varying from the single-celled excretory organ in Caenorhabditis elegans to the branching trees of the mammalian kidney and insect…	112	23	0.84925	ENSGALG00000000681;ENSGALG00000001331;ENSGALG00000002022;ENSGALG00000002055;ENSGALG00000002710;ENSGALG00000002722;ENSGALG00000003473;ENSGALG00000003932;ENSGALG00000006379;ENSGALG00000007462;ENSGALG00000007515;ENSGALG00000008469;ENSGALG00000008514;ENSGALG00000008702;ENSGALG00000009723;ENSGALG00000010866;ENSGALG00000011182;ENSGALG00000011489;ENSGALG00000011531;ENSGALG00000012735;ENSGALG00000014567;…	112	2	0.92312	ENSGALG00000009320;ENSGALG00000025858	112	9	0.00624	ENSGALG00000002555;ENSGALG00000002886;ENSGALG00000005981;ENSGALG00000006252;ENSGALG00000010163;ENSGALG00000010825;ENSGALG00000013818;ENSGALG00000016809;ENSGALG00000029175	112	10	0.18698	ENSGALG00000005263;ENSGALG00000005768;ENSGALG00000006775;ENSGALG00000009724;ENSGALG00000010664;ENSGALG00000011823;ENSGALG00000012115;ENSGALG00000012429;ENSGALG00000014872;ENSGALG00000016293	112	49	0.01753	ENSGALG00000001419;ENSGALG00000001600;ENSGALG00000001708;ENSGALG00000002375;ENSGALG00000003429;ENSGALG00000003716;ENSGALG00000003875;ENSGALG00000004386;ENSGALG00000005441;ENSGALG00000005612;ENSGALG00000005714;ENSGALG00000005936;ENSGALG00000006860;ENSGALG00000007260;ENSGALG00000007668;ENSGALG00000008452;ENSGALG00000008473;ENSGALG00000008616;ENSGALG00000009241;ENSGALG00000009724;ENSGALG00000010013;…	112	0	1	NA	112	4	0.21874	ENSGALG00000007932;ENSGALG00000016059;ENSGALG00000017314;ENSGALG00000017389
GO:0035313	wound healing, spreading of epidermal cells	The migration of an epidermal cell along or through a wound gap that contributes to the reestablishment of a continuous epidermis.	5	0	1	NA	5	0	1	NA	5	2	0.00839	ENSGALG00000000949;ENSGALG00000005123	5	0	1	NA	5	0	1	NA	5	1	0.11999	ENSGALG00000011645	5	1	0.10262	ENSGALG00000012799
GO:0021535	cell migration in hindbrain	The orderly movement of a cell that will reside in the hindbrain.	6	1	0.81099	ENSGALG00000010857	6	0	1	NA	6	0	1	NA	6	0	1	NA	6	5	0.00351	ENSGALG00000001264;ENSGALG00000007140;ENSGALG00000007145;ENSGALG00000012540;ENSGALG00000015412	6	0	1	NA	6	0	1	NA
GO:0021819	layer formation in cerebral cortex	The detachment of cells from radial glial fibers at the appropriate time when they cease to migrate and form distinct layer in the cerebral cortex.	6	0	1	NA	6	0	1	NA	6	0	1	NA	6	0	1	NA	6	5	0.00351	ENSGALG00000001419;ENSGALG00000006456;ENSGALG00000007993;ENSGALG00000008193;ENSGALG00000025729	6	0	1	NA	6	1	0.12186	ENSGALG00000005834
GO:0009653	anatomical structure morphogenesis	The process in which anatomical structures are generated and organized. Morphogenesis pertains to the creation of form.	846	180	0.99454	ENSGALG00000000255;ENSGALG00000000616;ENSGALG00000000619;ENSGALG00000000681;ENSGALG00000000811;ENSGALG00000000902;ENSGALG00000001267;ENSGALG00000001270;ENSGALG00000001331;ENSGALG00000001343;ENSGALG00000001366;ENSGALG00000001565;ENSGALG00000001802;ENSGALG00000002022;ENSGALG00000002055;ENSGALG00000002155;ENSGALG00000002182;ENSGALG00000002189;ENSGALG00000002234;ENSGALG00000002263;ENSGALG00000002407;…	846	36	0.20373	ENSGALG00000000761;ENSGALG00000001364;ENSGALG00000003137;ENSGALG00000003267;ENSGALG00000003381;ENSGALG00000004375;ENSGALG00000004523;ENSGALG00000004671;ENSGALG00000004821;ENSGALG00000005248;ENSGALG00000007215;ENSGALG00000007254;ENSGALG00000008415;ENSGALG00000008823;ENSGALG00000009287;ENSGALG00000009320;ENSGALG00000009356;ENSGALG00000009581;ENSGALG00000010081;ENSGALG00000010352;ENSGALG00000010763;…	846	36	0.24017	ENSGALG00000000059;ENSGALG00000000949;ENSGALG00000002555;ENSGALG00000002886;ENSGALG00000003854;ENSGALG00000004900;ENSGALG00000004966;ENSGALG00000005123;ENSGALG00000005981;ENSGALG00000006252;ENSGALG00000006681;ENSGALG00000007226;ENSGALG00000007841;ENSGALG00000008150;ENSGALG00000008281;ENSGALG00000008332;ENSGALG00000008866;ENSGALG00000009364;ENSGALG00000009495;ENSGALG00000010163;ENSGALG00000010316;…	846	38	0.95668	ENSGALG00000000314;ENSGALG00000000379;ENSGALG00000000653;ENSGALG00000001270;ENSGALG00000001501;ENSGALG00000001654;ENSGALG00000002556;ENSGALG00000002708;ENSGALG00000002958;ENSGALG00000003324;ENSGALG00000003677;ENSGALG00000005263;ENSGALG00000005768;ENSGALG00000006473;ENSGALG00000006775;ENSGALG00000008290;ENSGALG00000008513;ENSGALG00000008747;ENSGALG00000009724;ENSGALG00000010664;ENSGALG00000011269;…	846	349	0.00325	ENSGALG00000000122;ENSGALG00000000227;ENSGALG00000000273;ENSGALG00000000284;ENSGALG00000000402;ENSGALG00000000442;ENSGALG00000000540;ENSGALG00000000785;ENSGALG00000000997;ENSGALG00000001021;ENSGALG00000001143;ENSGALG00000001163;ENSGALG00000001183;ENSGALG00000001191;ENSGALG00000001264;ENSGALG00000001412;ENSGALG00000001419;ENSGALG00000001472;ENSGALG00000001569;ENSGALG00000001600;ENSGALG00000001708;…	846	28	0.63511	ENSGALG00000001169;ENSGALG00000001476;ENSGALG00000002649;ENSGALG00000002659;ENSGALG00000002719;ENSGALG00000002987;ENSGALG00000003241;ENSGALG00000004236;ENSGALG00000004756;ENSGALG00000005805;ENSGALG00000006539;ENSGALG00000009086;ENSGALG00000010183;ENSGALG00000011404;ENSGALG00000011645;ENSGALG00000011811;ENSGALG00000012588;ENSGALG00000012627;ENSGALG00000013602;ENSGALG00000014262;ENSGALG00000014463;…	846	28	0.3604	ENSGALG00000001501;ENSGALG00000002469;ENSGALG00000003759;ENSGALG00000004741;ENSGALG00000005108;ENSGALG00000005834;ENSGALG00000006201;ENSGALG00000006867;ENSGALG00000007932;ENSGALG00000008631;ENSGALG00000009298;ENSGALG00000009942;ENSGALG00000009966;ENSGALG00000010592;ENSGALG00000010665;ENSGALG00000012214;ENSGALG00000012799;ENSGALG00000014103;ENSGALG00000014957;ENSGALG00000015889;ENSGALG00000016059;…
GO:0061448	connective tissue development	The progression of a connective tissue over time, from its formation to the mature structure.	80	15	0.90308	ENSGALG00000003770;ENSGALG00000004509;ENSGALG00000005401;ENSGALG00000006074;ENSGALG00000006379;ENSGALG00000009013;ENSGALG00000009429;ENSGALG00000010770;ENSGALG00000011347;ENSGALG00000011594;ENSGALG00000012735;ENSGALG00000014486;ENSGALG00000017053;ENSGALG00000025748;ENSGALG00000026258	80	4	0.34219	ENSGALG00000003137;ENSGALG00000009287;ENSGALG00000010763;ENSGALG00000026468	80	4	0.21717	ENSGALG00000004900;ENSGALG00000005123;ENSGALG00000005981;ENSGALG00000025898	80	4	0.21717	ENSGALG00000003324;ENSGALG00000005263;ENSGALG00000009724;ENSGALG00000012429	80	44	0.00833	ENSGALG00000000242;ENSGALG00000000402;ENSGALG00000000785;ENSGALG00000001709;ENSGALG00000002138;ENSGALG00000002375;ENSGALG00000002761;ENSGALG00000002763;ENSGALG00000003283;ENSGALG00000003580;ENSGALG00000004386;ENSGALG00000004593;ENSGALG00000005441;ENSGALG00000005714;ENSGALG00000006958;ENSGALG00000007260;ENSGALG00000007599;ENSGALG00000007668;ENSGALG00000008018;ENSGALG00000008122;ENSGALG00000008661;…	80	0	1	NA	80	0	1	NA
GO:0021700	developmental maturation	A developmental process, independent of morphogenetic (shape) change, that is required for an anatomical structure, cell or cellular component to attain its fully functional state.	79	12	0.98239	ENSGALG00000000545;ENSGALG00000000608;ENSGALG00000002055;ENSGALG00000004123;ENSGALG00000004974;ENSGALG00000007130;ENSGALG00000009870;ENSGALG00000010697;ENSGALG00000012300;ENSGALG00000012974;ENSGALG00000026384;ENSGALG00000026525	79	9	0.00241	ENSGALG00000000848;ENSGALG00000003137;ENSGALG00000004671;ENSGALG00000005788;ENSGALG00000006689;ENSGALG00000007800;ENSGALG00000014977;ENSGALG00000015297;ENSGALG00000016997	79	7	0.28391	ENSGALG00000002555;ENSGALG00000004900;ENSGALG00000008281;ENSGALG00000011635;ENSGALG00000016912;ENSGALG00000026698;ENSGALG00000028031	79	5	0.08724	ENSGALG00000000653;ENSGALG00000005263;ENSGALG00000009724;ENSGALG00000011823;ENSGALG00000019553	79	34	0.24093	ENSGALG00000000112;ENSGALG00000001419;ENSGALG00000002175;ENSGALG00000003518;ENSGALG00000003580;ENSGALG00000003634;ENSGALG00000003939;ENSGALG00000005208;ENSGALG00000006526;ENSGALG00000007047;ENSGALG00000007666;ENSGALG00000008193;ENSGALG00000008625;ENSGALG00000009612;ENSGALG00000009638;ENSGALG00000009724;ENSGALG00000009870;ENSGALG00000009971;ENSGALG00000010179;ENSGALG00000010924;ENSGALG00000011406;…	79	0	1	NA	79	1	0.82071	ENSGALG00000028906
GO:0031099	regeneration	The regrowth of a lost or destroyed body part, such as an organ or tissue. This process may occur via renewal, repair, and/or growth alone (i.e. increase in size or mass).	39	7	0.86775	ENSGALG00000001267;ENSGALG00000007109;ENSGALG00000007114;ENSGALG00000014124;ENSGALG00000014127;ENSGALG00000014368;ENSGALG00000026928	39	1	0.77029	ENSGALG00000010870	39	1	0.69492	ENSGALG00000005123	39	3	0.11018	ENSGALG00000000314;ENSGALG00000003324;ENSGALG00000007555	39	17	0.00454	ENSGALG00000000909;ENSGALG00000001003;ENSGALG00000001708;ENSGALG00000001709;ENSGALG00000003634;ENSGALG00000004048;ENSGALG00000004593;ENSGALG00000006038;ENSGALG00000008014;ENSGALG00000011298;ENSGALG00000011835;ENSGALG00000012559;ENSGALG00000012885;ENSGALG00000012989;ENSGALG00000015148;ENSGALG00000016500;ENSGALG00000026891	39	2	0.25827	ENSGALG00000001733;ENSGALG00000011404	39	1	0.57104	ENSGALG00000009445
GO:0061383	trabecula morphogenesis	The process of shaping a trabecula in an organ. A trabecula is a small, often microscopic, tissue element in the form of a small beam, strut or rod, which generally has a mechanical function. Trabecula are usually but not necessarily, composed of dense collagenous tissue.	20	6	0.35204	ENSGALG00000003473;ENSGALG00000008514;ENSGALG00000008702;ENSGALG00000010697;ENSGALG00000013803;ENSGALG00000015422	20	0	1	NA	20	1	0.4556	ENSGALG00000002886	20	2	0.11908	ENSGALG00000009724;ENSGALG00000016293	20	10	0.009	ENSGALG00000001708;ENSGALG00000002375;ENSGALG00000003580;ENSGALG00000005208;ENSGALG00000006479;ENSGALG00000006526;ENSGALG00000007668;ENSGALG00000009724;ENSGALG00000016797;ENSGALG00000019761	20	1	0.40056	ENSGALG00000002649	20	0	1	NA
GO:0000768	syncytium formation by plasma membrane fusion	The formation of a syncytium, a mass of cytoplasm containing several nuclei enclosed within a single plasma membrane, by the fusion of the plasma membranes of two or more individual cells.	8	0	1	NA	8	1	0.26003	ENSGALG00000014977	8	0	1	NA	8	0	1	NA	8	6	0.00306	ENSGALG00000003398;ENSGALG00000006705;ENSGALG00000008293;ENSGALG00000012570;ENSGALG00000015910;ENSGALG00000020067	8	0	1	NA	8	0	1	NA
GO:0060788	ectodermal placode formation	The developmental process in which an ectodermal placode forms. An ectodermal placode is a thickening of the ectoderm that is the primordium of many structures derived from the ectoderm.	4	0	1	NA	4	0	1	NA	4	0	1	NA	4	0	1	NA	4	0	1	NA	4	0	1	NA	4	2	0.00266	ENSGALG00000009966;ENSGALG00000017389
GO:0000578	embryonic axis specification	The establishment, maintenance and elaboration of a pattern along a line or a point in an embryo.	5	0	1	NA	5	0	1	NA	5	1	0.14091	ENSGALG00000005123	5	0	1	NA	5	1	0.73954	ENSGALG00000012620	5	0	1	NA	5	2	0.00437	ENSGALG00000009966;ENSGALG00000017314
GO:0009855	determination of bilateral symmetry	The establishment of an organism's body plan or part of an organism with respect to a single longitudinal plane. The pattern can either be symmetric, such that the halves are mirror images, or asymmetric where the pattern deviates from this symmetry.	40	8	0.78827	ENSGALG00000002992;ENSGALG00000006379;ENSGALG00000008702;ENSGALG00000011182;ENSGALG00000011489;ENSGALG00000012444;ENSGALG00000012997;ENSGALG00000017049	40	1	0.77882	ENSGALG00000009320	40	2	0.3373	ENSGALG00000002886;ENSGALG00000013818	40	2	0.3373	ENSGALG00000009724;ENSGALG00000014872	40	17	0.00619	ENSGALG00000000540;ENSGALG00000001801;ENSGALG00000002375;ENSGALG00000006860;ENSGALG00000009318;ENSGALG00000009426;ENSGALG00000009724;ENSGALG00000009954;ENSGALG00000010179;ENSGALG00000010921;ENSGALG00000011442;ENSGALG00000011870;ENSGALG00000013745;ENSGALG00000014514;ENSGALG00000014876;ENSGALG00000015412;ENSGALG00000016509	40	0	1	NA	40	3	0.05354	ENSGALG00000001647;ENSGALG00000010055;ENSGALG00000017314
GO:0009954	proximal/distal pattern formation	The regionalization process in which specific areas of cell differentiation are determined along a proximal/distal axis. The proximal/distal axis is defined by a line that runs from main body (proximal end) of an organism outward (distal end).	8	1	0.89156	ENSGALG00000011182	8	1	0.26003	ENSGALG00000026468	8	0	1	NA	8	3	0.00132	ENSGALG00000009724;ENSGALG00000014872;ENSGALG00000027513	8	3	0.28651	ENSGALG00000003429;ENSGALG00000009724;ENSGALG00000016473	8	0	1	NA	8	0	1	NA
GO:0003002	regionalization	The pattern specification process that results in the subdivision of an axis or axes in space to define an area or volume in which specific patterns of cell differentiation will take place or in which cells interpret a specific environment.	95	17	0.94601	ENSGALG00000002055;ENSGALG00000003357;ENSGALG00000003473;ENSGALG00000005679;ENSGALG00000006379;ENSGALG00000007657;ENSGALG00000008514;ENSGALG00000008702;ENSGALG00000011182;ENSGALG00000011489;ENSGALG00000011992;ENSGALG00000012123;ENSGALG00000012444;ENSGALG00000012647;ENSGALG00000012735;ENSGALG00000015184;ENSGALG00000027247	95	5	0.2737	ENSGALG00000009320;ENSGALG00000012792;ENSGALG00000013893;ENSGALG00000016241;ENSGALG00000026468	95	4	0.76313	ENSGALG00000002886;ENSGALG00000005123;ENSGALG00000013818;ENSGALG00000025898	95	4	1	ENSGALG00000009724;ENSGALG00000012429;ENSGALG00000014872;ENSGALG00000027513	95	41	0.00439	ENSGALG00000000284;ENSGALG00000000672;ENSGALG00000001191;ENSGALG00000001264;ENSGALG00000002375;ENSGALG00000003429;ENSGALG00000003578;ENSGALG00000003716;ENSGALG00000006560;ENSGALG00000006860;ENSGALG00000007000;ENSGALG00000008018;ENSGALG00000008193;ENSGALG00000008452;ENSGALG00000009241;ENSGALG00000009318;ENSGALG00000009426;ENSGALG00000009724;ENSGALG00000010170;ENSGALG00000010500;ENSGALG00000010794;…	95	2	0.69662	ENSGALG00000001169;ENSGALG00000004236	95	2	0.60789	ENSGALG00000009966;ENSGALG00000016059
GO:0009952	anterior/posterior pattern specification	The regionalization process in which specific areas of cell differentiation are determined along the anterior-posterior axis. The anterior-posterior axis is defined by a line that runs from the head or mouth of an organism to the tail or opposite end of the organism.	54	10	0.87575	ENSGALG00000002055;ENSGALG00000003473;ENSGALG00000005679;ENSGALG00000006379;ENSGALG00000007657;ENSGALG00000011182;ENSGALG00000011489;ENSGALG00000011992;ENSGALG00000012123;ENSGALG00000012444	54	3	0.32162	ENSGALG00000009320;ENSGALG00000012792;ENSGALG00000016241	54	0	1	NA	54	2	0.48361	ENSGALG00000012429;ENSGALG00000027513	54	21	0.00847	ENSGALG00000000284;ENSGALG00000000672;ENSGALG00000001191;ENSGALG00000001264;ENSGALG00000002375;ENSGALG00000003429;ENSGALG00000003578;ENSGALG00000006860;ENSGALG00000007000;ENSGALG00000009241;ENSGALG00000010794;ENSGALG00000011238;ENSGALG00000013424;ENSGALG00000013672;ENSGALG00000015078;ENSGALG00000015208;ENSGALG00000015480;ENSGALG00000016473;ENSGALG00000023303;ENSGALG00000026276;ENSGALG00000026306	54	1	0.7496	ENSGALG00000001169	54	2	0.3224	ENSGALG00000009966;ENSGALG00000016059
GO:0060971	embryonic heart tube left/right pattern formation	The pattern specification process that results in the subdivision of the left/right axis of the embryonic heart tube in space to define an area or volume in which specific patterns of cell differentiation will take place.	3	0	1	NA	3	0	1	NA	3	2	0.00262	ENSGALG00000002886;ENSGALG00000013818	3	0	1	NA	3	1	0.55383	ENSGALG00000008452	3	0	1	NA	3	0	1	NA
GO:0060831	smoothened signaling pathway involved in dorsal/ventral neural tube patterning	The series of molecular signals generated as a consequence of activation of the transmembrane protein Smoothened contributing to the dorsal/ventral pattern of the neural tube.	9	0	1	NA	9	0	1	NA	9	0	1	NA	9	0	1	NA	9	6	0.00734	ENSGALG00000008452;ENSGALG00000012620;ENSGALG00000013424;ENSGALG00000014064;ENSGALG00000014876;ENSGALG00000028530	9	1	0.20557	ENSGALG00000004236	9	0	1	NA
GO:0001701	in utero embryonic development	The process whose specific outcome is the progression of the embryo in the uterus over time, from formation of the zygote in the oviduct, to birth. An example of this process is found in Mus musculus.	123	32	0.35448	ENSGALG00000000255;ENSGALG00000000616;ENSGALG00000001331;ENSGALG00000001565;ENSGALG00000002055;ENSGALG00000002155;ENSGALG00000003219;ENSGALG00000003467;ENSGALG00000003750;ENSGALG00000003920;ENSGALG00000004150;ENSGALG00000004170;ENSGALG00000004956;ENSGALG00000005181;ENSGALG00000005397;ENSGALG00000006074;ENSGALG00000007493;ENSGALG00000008469;ENSGALG00000008702;ENSGALG00000009807;ENSGALG00000009858;…	123	3	0.83842	ENSGALG00000001606;ENSGALG00000004523;ENSGALG00000009356	123	1	0.97681	ENSGALG00000027209	123	4	0.50469	ENSGALG00000001501;ENSGALG00000005263;ENSGALG00000016293;ENSGALG00000026465	123	45	0.00075	ENSGALG00000000557;ENSGALG00000001163;ENSGALG00000001183;ENSGALG00000001708;ENSGALG00000002375;ENSGALG00000002544;ENSGALG00000003930;ENSGALG00000003939;ENSGALG00000004161;ENSGALG00000004239;ENSGALG00000004850;ENSGALG00000005096;ENSGALG00000005612;ENSGALG00000005714;ENSGALG00000006525;ENSGALG00000006860;ENSGALG00000007000;ENSGALG00000007145;ENSGALG00000007668;ENSGALG00000008014;ENSGALG00000008018;…	123	6	0.09055	ENSGALG00000005805;ENSGALG00000008108;ENSGALG00000010541;ENSGALG00000011404;ENSGALG00000016830;ENSGALG00000027989	123	4	0.26997	ENSGALG00000001501;ENSGALG00000005108;ENSGALG00000017314;ENSGALG00000027989
GO:0021915	neural tube development	The process whose specific outcome is the progression of the neural tube over time, from its formation to the mature structure. The mature structure of the neural tube exists when the tube has been segmented into the forebrain, midbrain, hindbrain and spinal cord regions. In addition neural crest has budded away from the epithelium.	63	13	0.79068	ENSGALG00000001331;ENSGALG00000002055;ENSGALG00000002710;ENSGALG00000003357;ENSGALG00000003473;ENSGALG00000003932;ENSGALG00000006379;ENSGALG00000008469;ENSGALG00000008702;ENSGALG00000011489;ENSGALG00000011531;ENSGALG00000012123;ENSGALG00000019622	63	4	0.20283	ENSGALG00000008358;ENSGALG00000009320;ENSGALG00000016241;ENSGALG00000025858	63	2	0.56662	ENSGALG00000006252;ENSGALG00000013818	63	2	0.56662	ENSGALG00000012429;ENSGALG00000016293	63	27	0.00827	ENSGALG00000001264;ENSGALG00000001600;ENSGALG00000002375;ENSGALG00000002988;ENSGALG00000003875;ENSGALG00000005714;ENSGALG00000006860;ENSGALG00000007668;ENSGALG00000008452;ENSGALG00000009241;ENSGALG00000009318;ENSGALG00000010170;ENSGALG00000010921;ENSGALG00000011797;ENSGALG00000011870;ENSGALG00000012023;ENSGALG00000012412;ENSGALG00000012620;ENSGALG00000013034;ENSGALG00000013424;ENSGALG00000014064;…	63	1	0.80139	ENSGALG00000004236	63	2	0.39232	ENSGALG00000007932;ENSGALG00000017314
GO:0021510	spinal cord development	The process whose specific outcome is the progression of the spinal cord over time, from its formation to the mature structure. The spinal cord primarily conducts sensory and motor nerve impulses between the brain and the peripheral nervous tissues.	27	6	0.66898	ENSGALG00000006379;ENSGALG00000008514;ENSGALG00000010857;ENSGALG00000011182;ENSGALG00000012123;ENSGALG00000012647	27	0	1	NA	27	2	1	ENSGALG00000006252;ENSGALG00000025898	27	0	1	NA	27	15	0.00034	ENSGALG00000000972;ENSGALG00000002988;ENSGALG00000005714;ENSGALG00000007769;ENSGALG00000008193;ENSGALG00000008452;ENSGALG00000010166;ENSGALG00000010170;ENSGALG00000010500;ENSGALG00000010921;ENSGALG00000012620;ENSGALG00000013424;ENSGALG00000014884;ENSGALG00000016509;ENSGALG00000023296	27	0	1	NA	27	0	1	NA
GO:0007399	nervous system development	The process whose specific outcome is the progression of nervous tissue over time, from its formation to its mature state.	660	117	0.99999	ENSGALG00000000255;ENSGALG00000000681;ENSGALG00000000811;ENSGALG00000000894;ENSGALG00000001267;ENSGALG00000001270;ENSGALG00000001331;ENSGALG00000001428;ENSGALG00000001849;ENSGALG00000002001;ENSGALG00000002055;ENSGALG00000002155;ENSGALG00000002160;ENSGALG00000002407;ENSGALG00000002412;ENSGALG00000002473;ENSGALG00000002661;ENSGALG00000002710;ENSGALG00000002734;ENSGALG00000002744;ENSGALG00000002775;…	660	30	0.1357	ENSGALG00000000703;ENSGALG00000000761;ENSGALG00000001452;ENSGALG00000001741;ENSGALG00000001965;ENSGALG00000003267;ENSGALG00000003381;ENSGALG00000004165;ENSGALG00000004288;ENSGALG00000004671;ENSGALG00000004821;ENSGALG00000005788;ENSGALG00000007215;ENSGALG00000007393;ENSGALG00000008358;ENSGALG00000008415;ENSGALG00000009320;ENSGALG00000009356;ENSGALG00000009581;ENSGALG00000010199;ENSGALG00000010694;…	660	38	0.18583	ENSGALG00000000059;ENSGALG00000000367;ENSGALG00000000607;ENSGALG00000000949;ENSGALG00000002555;ENSGALG00000002606;ENSGALG00000002886;ENSGALG00000004653;ENSGALG00000004966;ENSGALG00000005123;ENSGALG00000005351;ENSGALG00000005470;ENSGALG00000006252;ENSGALG00000006681;ENSGALG00000007226;ENSGALG00000008150;ENSGALG00000008281;ENSGALG00000008332;ENSGALG00000008552;ENSGALG00000008709;ENSGALG00000008734;…	660	44	0.02529	ENSGALG00000000314;ENSGALG00000000317;ENSGALG00000000653;ENSGALG00000001270;ENSGALG00000001501;ENSGALG00000001812;ENSGALG00000002556;ENSGALG00000002708;ENSGALG00000002864;ENSGALG00000002958;ENSGALG00000003324;ENSGALG00000003677;ENSGALG00000004526;ENSGALG00000005263;ENSGALG00000006130;ENSGALG00000006473;ENSGALG00000008262;ENSGALG00000008367;ENSGALG00000009003;ENSGALG00000009395;ENSGALG00000010983;…	660	275	0.00065	ENSGALG00000000112;ENSGALG00000000227;ENSGALG00000000442;ENSGALG00000000540;ENSGALG00000000625;ENSGALG00000000712;ENSGALG00000000909;ENSGALG00000000972;ENSGALG00000000977;ENSGALG00000001067;ENSGALG00000001093;ENSGALG00000001163;ENSGALG00000001183;ENSGALG00000001229;ENSGALG00000001264;ENSGALG00000001412;ENSGALG00000001419;ENSGALG00000001472;ENSGALG00000001475;ENSGALG00000001561;ENSGALG00000001600;…	660	15	0.70317	ENSGALG00000000404;ENSGALG00000001169;ENSGALG00000001476;ENSGALG00000001733;ENSGALG00000002649;ENSGALG00000004156;ENSGALG00000004236;ENSGALG00000010140;ENSGALG00000010183;ENSGALG00000011511;ENSGALG00000011811;ENSGALG00000012588;ENSGALG00000013602;ENSGALG00000014262;ENSGALG00000027874	660	20	0.3339	ENSGALG00000001501;ENSGALG00000002888;ENSGALG00000003712;ENSGALG00000003759;ENSGALG00000004741;ENSGALG00000005834;ENSGALG00000007932;ENSGALG00000008631;ENSGALG00000009298;ENSGALG00000009352;ENSGALG00000009445;ENSGALG00000009966;ENSGALG00000012214;ENSGALG00000014103;ENSGALG00000015580;ENSGALG00000016736;ENSGALG00000016889;ENSGALG00000017314;ENSGALG00000017358;ENSGALG00000017389
GO:0007417	central nervous system development	The process whose specific outcome is the progression of the central nervous system over time, from its formation to the mature structure. The central nervous system is the core nervous system that serves an integrating and coordinating function. In vertebrates it consists of the brain and spinal cord. In those invertebrates with a central nervous system it typically consists of a brain, cerebral…	255	37	0.99996	ENSGALG00000002001;ENSGALG00000002055;ENSGALG00000002407;ENSGALG00000002412;ENSGALG00000002661;ENSGALG00000002775;ENSGALG00000003457;ENSGALG00000003473;ENSGALG00000003855;ENSGALG00000003879;ENSGALG00000003936;ENSGALG00000004246;ENSGALG00000004509;ENSGALG00000004628;ENSGALG00000005506;ENSGALG00000006074;ENSGALG00000006379;ENSGALG00000007130;ENSGALG00000007832;ENSGALG00000008514;ENSGALG00000009013;…	255	12	0.23322	ENSGALG00000000703;ENSGALG00000000761;ENSGALG00000001452;ENSGALG00000001965;ENSGALG00000003267;ENSGALG00000003381;ENSGALG00000004821;ENSGALG00000007393;ENSGALG00000009320;ENSGALG00000010694;ENSGALG00000014977;ENSGALG00000015297	255	11	0.60404	ENSGALG00000000607;ENSGALG00000005123;ENSGALG00000006252;ENSGALG00000008332;ENSGALG00000011369;ENSGALG00000013818;ENSGALG00000015627;ENSGALG00000016431;ENSGALG00000017044;ENSGALG00000017242;ENSGALG00000025898	255	12	0.59272	ENSGALG00000000653;ENSGALG00000001501;ENSGALG00000002958;ENSGALG00000005263;ENSGALG00000006473;ENSGALG00000008367;ENSGALG00000010983;ENSGALG00000011680;ENSGALG00000011823;ENSGALG00000012429;ENSGALG00000014872;ENSGALG00000016293	255	118	0.00229	ENSGALG00000000112;ENSGALG00000000227;ENSGALG00000000540;ENSGALG00000000909;ENSGALG00000000972;ENSGALG00000000977;ENSGALG00000001067;ENSGALG00000001163;ENSGALG00000001183;ENSGALG00000001264;ENSGALG00000001412;ENSGALG00000001419;ENSGALG00000001708;ENSGALG00000002143;ENSGALG00000002175;ENSGALG00000002199;ENSGALG00000002375;ENSGALG00000002554;ENSGALG00000002789;ENSGALG00000002988;ENSGALG00000003589;…	255	5	0.77691	ENSGALG00000010140;ENSGALG00000011511;ENSGALG00000011811;ENSGALG00000012588;ENSGALG00000013602	255	8	0.43717	ENSGALG00000001501;ENSGALG00000003759;ENSGALG00000004741;ENSGALG00000005834;ENSGALG00000008631;ENSGALG00000009966;ENSGALG00000012214;ENSGALG00000017314
GO:0021762	substantia nigra development	The progression of the substantia nigra over time from its initial formation until its mature state. The substantia nigra is the layer of gray substance that separates the posterior parts of the cerebral peduncles (tegmentum mesencephali) from the anterior parts; it normally includes a posterior compact part with many pigmented cells (pars compacta) and an anterior reticular part whose cells cont…	16	3	0.78344	ENSGALG00000002661;ENSGALG00000003457;ENSGALG00000025748	16	2	0.11614	ENSGALG00000001452;ENSGALG00000007393	16	0	1	NA	16	0	1	NA	16	9	0.0049	ENSGALG00000000112;ENSGALG00000000977;ENSGALG00000005589;ENSGALG00000006743;ENSGALG00000008627;ENSGALG00000008983;ENSGALG00000011511;ENSGALG00000011835;ENSGALG00000020999	16	1	0.33589	ENSGALG00000011511	16	0	1	NA
GO:0021537	telencephalon development	The process whose specific outcome is the progression of the telencephalon over time, from its formation to the mature structure. The telencephalon is the paired anteriolateral division of the prosencephalon plus the lamina terminalis from which the olfactory lobes, cerebral cortex, and subcortical nuclei are derived.	79	15	0.89247	ENSGALG00000002055;ENSGALG00000002661;ENSGALG00000003879;ENSGALG00000006379;ENSGALG00000007130;ENSGALG00000007832;ENSGALG00000009013;ENSGALG00000010857;ENSGALG00000012123;ENSGALG00000012647;ENSGALG00000012997;ENSGALG00000014155;ENSGALG00000014683;ENSGALG00000015422;ENSGALG00000027247	79	4	0.33373	ENSGALG00000000761;ENSGALG00000009320;ENSGALG00000010694;ENSGALG00000014977	79	1	0.91026	ENSGALG00000016431	79	7	0.00914	ENSGALG00000000653;ENSGALG00000006473;ENSGALG00000008367;ENSGALG00000010983;ENSGALG00000011680;ENSGALG00000011823;ENSGALG00000012429	79	30	0.02457	ENSGALG00000001163;ENSGALG00000001183;ENSGALG00000001412;ENSGALG00000001419;ENSGALG00000002175;ENSGALG00000003634;ENSGALG00000003781;ENSGALG00000005209;ENSGALG00000005441;ENSGALG00000006098;ENSGALG00000006456;ENSGALG00000006508;ENSGALG00000006560;ENSGALG00000006860;ENSGALG00000007905;ENSGALG00000007993;ENSGALG00000008193;ENSGALG00000009424;ENSGALG00000010663;ENSGALG00000011298;ENSGALG00000011870;…	79	1	0.86853	ENSGALG00000011811	79	2	1	ENSGALG00000004741;ENSGALG00000005834
GO:0022038	corpus callosum development	The process whose specific outcome is the progression of the corpus callosum over time, from its formation to the mature structure. The corpus callosum is a thick bundle of nerve fibers comprising a commissural plate connecting the two cerebral hemispheres. It consists of contralateral axon projections that provide communication between the right and left cerebral hemispheres.	5	0	1	NA	5	1	0.17154	ENSGALG00000000761	5	0	1	NA	5	0	1	NA	5	0	1	NA	5	0	1	NA	5	2	0.00437	ENSGALG00000004741;ENSGALG00000005834
GO:0030902	hindbrain development	The process whose specific outcome is the progression of the hindbrain over time, from its formation to the mature structure. The hindbrain is the posterior of the three primary divisions of the developing chordate brain, or the corresponding part of the adult brain (in vertebrates, includes the cerebellum, pons, and medulla oblongata and controls the autonomic functions and equilibrium).	47	6	0.98367	ENSGALG00000002055;ENSGALG00000006379;ENSGALG00000010857;ENSGALG00000011182;ENSGALG00000012647;ENSGALG00000014155	47	3	0.2506	ENSGALG00000001965;ENSGALG00000003381;ENSGALG00000004821	47	3	0.16524	ENSGALG00000000607;ENSGALG00000005123;ENSGALG00000017242	47	2	0.41268	ENSGALG00000008367;ENSGALG00000016293	47	22	0.00813	ENSGALG00000001183;ENSGALG00000001264;ENSGALG00000002175;ENSGALG00000003875;ENSGALG00000005441;ENSGALG00000007140;ENSGALG00000007145;ENSGALG00000007668;ENSGALG00000009424;ENSGALG00000010094;ENSGALG00000011163;ENSGALG00000011238;ENSGALG00000011835;ENSGALG00000012540;ENSGALG00000012595;ENSGALG00000012885;ENSGALG00000015412;ENSGALG00000016062;ENSGALG00000016196;ENSGALG00000017050;ENSGALG00000025729;…	47	0	1	NA	47	1	0.63959	ENSGALG00000003759
GO:0007420	brain development	The process whose specific outcome is the progression of the brain over time, from its formation to the mature structure. Brain development begins with patterning events in the neural tube and ends with the mature structure that is the center of thought and emotion. The brain is responsible for the coordination and control of bodily activities and the interpretation of information from the senses…	199	32	0.99824	ENSGALG00000002001;ENSGALG00000002055;ENSGALG00000002407;ENSGALG00000002661;ENSGALG00000003457;ENSGALG00000003473;ENSGALG00000003879;ENSGALG00000003936;ENSGALG00000004246;ENSGALG00000004509;ENSGALG00000004628;ENSGALG00000005506;ENSGALG00000006379;ENSGALG00000007130;ENSGALG00000007832;ENSGALG00000009013;ENSGALG00000010035;ENSGALG00000010857;ENSGALG00000011182;ENSGALG00000011531;ENSGALG00000012123;…	199	10	0.2007	ENSGALG00000000761;ENSGALG00000001452;ENSGALG00000001965;ENSGALG00000003381;ENSGALG00000004821;ENSGALG00000007393;ENSGALG00000009320;ENSGALG00000010694;ENSGALG00000014977;ENSGALG00000015297	199	5	0.71582	ENSGALG00000000607;ENSGALG00000005123;ENSGALG00000011369;ENSGALG00000016431;ENSGALG00000017242	199	9	0.87205	ENSGALG00000000653;ENSGALG00000006473;ENSGALG00000008367;ENSGALG00000010983;ENSGALG00000011680;ENSGALG00000011823;ENSGALG00000012429;ENSGALG00000014872;ENSGALG00000016293	199	87	3e-05	ENSGALG00000000112;ENSGALG00000000227;ENSGALG00000000540;ENSGALG00000000977;ENSGALG00000001067;ENSGALG00000001163;ENSGALG00000001183;ENSGALG00000001264;ENSGALG00000001412;ENSGALG00000001419;ENSGALG00000001708;ENSGALG00000002175;ENSGALG00000002199;ENSGALG00000002375;ENSGALG00000003634;ENSGALG00000003781;ENSGALG00000003805;ENSGALG00000003875;ENSGALG00000004581;ENSGALG00000005208;ENSGALG00000005209;…	199	4	0.74504	ENSGALG00000011511;ENSGALG00000011811;ENSGALG00000012588;ENSGALG00000013602	199	7	0.39304	ENSGALG00000003759;ENSGALG00000004741;ENSGALG00000005834;ENSGALG00000008631;ENSGALG00000009966;ENSGALG00000012214;ENSGALG00000017314
GO:0030900	forebrain development	The process whose specific outcome is the progression of the forebrain over time, from its formation to the mature structure. The forebrain is the anterior of the three primary divisions of the developing chordate brain or the corresponding part of the adult brain (in vertebrates, includes especially the cerebral hemispheres, the thalamus, and the hypothalamus and especially in higher vertebrates…	113	21	0.93961	ENSGALG00000002055;ENSGALG00000002661;ENSGALG00000003879;ENSGALG00000004246;ENSGALG00000004509;ENSGALG00000005506;ENSGALG00000006379;ENSGALG00000007130;ENSGALG00000007832;ENSGALG00000009013;ENSGALG00000010035;ENSGALG00000010857;ENSGALG00000011531;ENSGALG00000012123;ENSGALG00000012647;ENSGALG00000012997;ENSGALG00000014155;ENSGALG00000014683;ENSGALG00000015244;ENSGALG00000015422;ENSGALG00000027247	113	4	0.60518	ENSGALG00000000761;ENSGALG00000009320;ENSGALG00000010694;ENSGALG00000014977	113	3	0.66232	ENSGALG00000005123;ENSGALG00000011369;ENSGALG00000016431	113	8	0.63739	ENSGALG00000000653;ENSGALG00000006473;ENSGALG00000008367;ENSGALG00000010983;ENSGALG00000011680;ENSGALG00000011823;ENSGALG00000012429;ENSGALG00000014872	113	42	0.00614	ENSGALG00000001163;ENSGALG00000001183;ENSGALG00000001412;ENSGALG00000001419;ENSGALG00000002175;ENSGALG00000002375;ENSGALG00000003634;ENSGALG00000003781;ENSGALG00000003805;ENSGALG00000004581;ENSGALG00000005209;ENSGALG00000005441;ENSGALG00000006098;ENSGALG00000006456;ENSGALG00000006508;ENSGALG00000006560;ENSGALG00000006860;ENSGALG00000007000;ENSGALG00000007843;ENSGALG00000007905;ENSGALG00000007993;…	113	2	0.78353	ENSGALG00000011811;ENSGALG00000013602	113	5	0.40206	ENSGALG00000004741;ENSGALG00000005834;ENSGALG00000008631;ENSGALG00000009966;ENSGALG00000012214
GO:0060041	retina development in camera-type eye	The process whose specific outcome is the progression of the retina over time, from its formation to the mature structure. The retina is the innermost layer or coating at the back of the eyeball, which is sensitive to light and in which the optic nerve terminates.	39	7	0.86775	ENSGALG00000000255;ENSGALG00000001802;ENSGALG00000006379;ENSGALG00000008514;ENSGALG00000011182;ENSGALG00000012123;ENSGALG00000017106	39	1	0.77029	ENSGALG00000012792	39	1	0.69492	ENSGALG00000017242	39	2	0.32627	ENSGALG00000005263;ENSGALG00000014908	39	19	0.00053	ENSGALG00000001183;ENSGALG00000001708;ENSGALG00000004386;ENSGALG00000005450;ENSGALG00000008257;ENSGALG00000009029;ENSGALG00000009061;ENSGALG00000009318;ENSGALG00000009905;ENSGALG00000010663;ENSGALG00000011298;ENSGALG00000011835;ENSGALG00000011855;ENSGALG00000011870;ENSGALG00000012216;ENSGALG00000012594;ENSGALG00000012595;ENSGALG00000013929;ENSGALG00000014876	39	1	0.6318	ENSGALG00000015367	39	1	0.57104	ENSGALG00000004741
GO:0001654	eye development	The process whose specific outcome is the progression of the eye over time, from its formation to the mature structure. The eye is the organ of sight.	105	18	0.9697	ENSGALG00000000255;ENSGALG00000001366;ENSGALG00000001802;ENSGALG00000003076;ENSGALG00000003219;ENSGALG00000003357;ENSGALG00000004628;ENSGALG00000006378;ENSGALG00000006379;ENSGALG00000008514;ENSGALG00000011182;ENSGALG00000012123;ENSGALG00000012350;ENSGALG00000012543;ENSGALG00000017106;ENSGALG00000025748;ENSGALG00000026258;ENSGALG00000026928	105	6	0.19162	ENSGALG00000000761;ENSGALG00000003267;ENSGALG00000004523;ENSGALG00000009356;ENSGALG00000010870;ENSGALG00000012792	105	5	0.20556	ENSGALG00000005123;ENSGALG00000008866;ENSGALG00000009364;ENSGALG00000013818;ENSGALG00000017242	105	4	0.38488	ENSGALG00000005263;ENSGALG00000012429;ENSGALG00000014872;ENSGALG00000014908	105	48	0.00662	ENSGALG00000001183;ENSGALG00000001708;ENSGALG00000002298;ENSGALG00000002831;ENSGALG00000004386;ENSGALG00000004960;ENSGALG00000005096;ENSGALG00000005209;ENSGALG00000005347;ENSGALG00000005450;ENSGALG00000006038;ENSGALG00000006609;ENSGALG00000007260;ENSGALG00000007435;ENSGALG00000007668;ENSGALG00000008072;ENSGALG00000008257;ENSGALG00000008400;ENSGALG00000008452;ENSGALG00000008677;ENSGALG00000009029;…	105	2	0.74797	ENSGALG00000004236;ENSGALG00000015367	105	5	0.35585	ENSGALG00000004741;ENSGALG00000006201;ENSGALG00000009966;ENSGALG00000012214;ENSGALG00000016543
GO:0043010	camera-type eye development	The process whose specific outcome is the progression of the camera-type eye over time, from its formation to the mature structure. The camera-type eye is an organ of sight that receives light through an aperture and focuses it through a lens, projecting it on a photoreceptor field.	91	16	0.95084	ENSGALG00000000255;ENSGALG00000001366;ENSGALG00000001802;ENSGALG00000003219;ENSGALG00000003357;ENSGALG00000004628;ENSGALG00000006378;ENSGALG00000006379;ENSGALG00000008514;ENSGALG00000011182;ENSGALG00000012123;ENSGALG00000012350;ENSGALG00000012543;ENSGALG00000017106;ENSGALG00000026258;ENSGALG00000026928	91	5	0.24551	ENSGALG00000000761;ENSGALG00000004523;ENSGALG00000009356;ENSGALG00000010870;ENSGALG00000012792	91	4	0.2894	ENSGALG00000005123;ENSGALG00000008866;ENSGALG00000013818;ENSGALG00000017242	91	4	0.2894	ENSGALG00000005263;ENSGALG00000012429;ENSGALG00000014872;ENSGALG00000014908	91	40	0.00479	ENSGALG00000001183;ENSGALG00000001708;ENSGALG00000002298;ENSGALG00000004386;ENSGALG00000004960;ENSGALG00000005096;ENSGALG00000005209;ENSGALG00000005450;ENSGALG00000006609;ENSGALG00000007260;ENSGALG00000007668;ENSGALG00000008257;ENSGALG00000008400;ENSGALG00000008452;ENSGALG00000008677;ENSGALG00000009029;ENSGALG00000009061;ENSGALG00000009318;ENSGALG00000009424;ENSGALG00000009905;ENSGALG00000010663;…	91	2	0.67378	ENSGALG00000004236;ENSGALG00000015367	91	5	0.27443	ENSGALG00000004741;ENSGALG00000006201;ENSGALG00000009966;ENSGALG00000012214;ENSGALG00000016543
GO:0030879	mammary gland development	The process whose specific outcome is the progression of the mammary gland over time, from its formation to the mature structure. The mammary gland is a large compound sebaceous gland that in female mammals is modified to secrete milk. Its development starts with the formation of the mammary line and ends as the mature gland cycles between nursing and weaning stages.	34	10	0.29808	ENSGALG00000000616;ENSGALG00000001405;ENSGALG00000002022;ENSGALG00000002722;ENSGALG00000008701;ENSGALG00000009429;ENSGALG00000010866;ENSGALG00000012386;ENSGALG00000014567;ENSGALG00000017021	34	0	1	NA	34	2	0.27055	ENSGALG00000008281;ENSGALG00000026163	34	6	0.21239	ENSGALG00000001501;ENSGALG00000005768;ENSGALG00000007555;ENSGALG00000012429;ENSGALG00000014872;ENSGALG00000027513	34	15	0.00656	ENSGALG00000001708;ENSGALG00000003518;ENSGALG00000004240;ENSGALG00000004386;ENSGALG00000008014;ENSGALG00000008616;ENSGALG00000009429;ENSGALG00000011442;ENSGALG00000011468;ENSGALG00000011835;ENSGALG00000011870;ENSGALG00000012620;ENSGALG00000012973;ENSGALG00000017073;ENSGALG00000023626	34	0	1	NA	34	2	0.16439	ENSGALG00000001501;ENSGALG00000012799
GO:0061180	mammary gland epithelium development	The process whose specific outcome is the progression of the mammary gland epithelium over time, from its formation to the mature structure. The mammary gland is a large compound sebaceous gland that in female mammals is modified to secrete milk.	21	5	0.6018	ENSGALG00000001405;ENSGALG00000002722;ENSGALG00000010866;ENSGALG00000012386;ENSGALG00000014567	21	0	1	NA	21	1	0.47193	ENSGALG00000026163	21	4	0.00313	ENSGALG00000001501;ENSGALG00000005768;ENSGALG00000007555;ENSGALG00000014872	21	10	0.01361	ENSGALG00000001708;ENSGALG00000004240;ENSGALG00000008014;ENSGALG00000008616;ENSGALG00000011835;ENSGALG00000011870;ENSGALG00000012620;ENSGALG00000012973;ENSGALG00000017073;ENSGALG00000023626	21	0	1	NA	21	2	0.07342	ENSGALG00000001501;ENSGALG00000012799
GO:0002520	immune system development	The process whose specific outcome is the progression of an organismal system whose objective is to provide calibrated responses by an organism to a potential internal or invasive threat, over time, from its formation to the mature structure. A system is a regularly interacting or interdependent group of organs or tissues that work together to carry out a given biological process.	280	86	0.14634	ENSGALG00000000466;ENSGALG00000000498;ENSGALG00000000516;ENSGALG00000001267;ENSGALG00000001270;ENSGALG00000001486;ENSGALG00000001802;ENSGALG00000002055;ENSGALG00000002080;ENSGALG00000002160;ENSGALG00000002363;ENSGALG00000002990;ENSGALG00000003282;ENSGALG00000003473;ENSGALG00000003855;ENSGALG00000003857;ENSGALG00000004150;ENSGALG00000004170;ENSGALG00000004398;ENSGALG00000004553;ENSGALG00000004594;…	280	14	0.40626	ENSGALG00000003267;ENSGALG00000004288;ENSGALG00000004821;ENSGALG00000005788;ENSGALG00000006956;ENSGALG00000007625;ENSGALG00000009320;ENSGALG00000010127;ENSGALG00000010707;ENSGALG00000010870;ENSGALG00000012888;ENSGALG00000013867;ENSGALG00000015297;ENSGALG00000016997	280	13	0.07681	ENSGALG00000000251;ENSGALG00000002555;ENSGALG00000002886;ENSGALG00000005631;ENSGALG00000006252;ENSGALG00000007675;ENSGALG00000008666;ENSGALG00000011488;ENSGALG00000011646;ENSGALG00000013818;ENSGALG00000016022;ENSGALG00000026163;ENSGALG00000027864	280	10	0.32811	ENSGALG00000001270;ENSGALG00000001501;ENSGALG00000006934;ENSGALG00000006937;ENSGALG00000008298;ENSGALG00000012429;ENSGALG00000014872;ENSGALG00000014908;ENSGALG00000016881;ENSGALG00000019553	280	77	0.06867	ENSGALG00000000244;ENSGALG00000000284;ENSGALG00000000769;ENSGALG00000000863;ENSGALG00000001093;ENSGALG00000001143;ENSGALG00000001472;ENSGALG00000001708;ENSGALG00000002138;ENSGALG00000002375;ENSGALG00000002554;ENSGALG00000002761;ENSGALG00000003429;ENSGALG00000003674;ENSGALG00000003845;ENSGALG00000003875;ENSGALG00000003922;ENSGALG00000003939;ENSGALG00000004107;ENSGALG00000004161;ENSGALG00000004369;…	280	6	0.71541	ENSGALG00000007669;ENSGALG00000009071;ENSGALG00000010052;ENSGALG00000015387;ENSGALG00000016830;ENSGALG00000027989	280	15	0.00883	ENSGALG00000000146;ENSGALG00000001253;ENSGALG00000001501;ENSGALG00000002469;ENSGALG00000003759;ENSGALG00000005834;ENSGALG00000007932;ENSGALG00000008631;ENSGALG00000010592;ENSGALG00000011937;ENSGALG00000011957;ENSGALG00000014957;ENSGALG00000016831;ENSGALG00000017389;ENSGALG00000027989
GO:0048536	spleen development	The process whose specific outcome is the progression of the spleen over time, from its formation to the mature structure. The spleen is a large vascular lymphatic organ composed of white and red pulp, involved both in hemopoietic and immune system functions.	20	3	0.89606	ENSGALG00000009807;ENSGALG00000012702;ENSGALG00000026137	20	1	0.52925	ENSGALG00000007625	20	2	0.11908	ENSGALG00000002886;ENSGALG00000013818	20	1	0.4556	ENSGALG00000014872	20	6	0.32616	ENSGALG00000000284;ENSGALG00000003429;ENSGALG00000003875;ENSGALG00000005653;ENSGALG00000012885;ENSGALG00000029024	20	1	0.40056	ENSGALG00000010052	20	3	0.00842	ENSGALG00000001253;ENSGALG00000010592;ENSGALG00000016831
GO:0035270	endocrine system development	Progression of the endocrine system over time, from its formation to a mature structure. The endocrine system is a system of hormones and ductless glands, where the glands release hormones directly into the blood, lymph or other intercellular fluid, and the hormones circulate within the body to affect distant organs. The major glands that make up the human endocrine system are the hypothalamus, p…	30	10	0.16946	ENSGALG00000001267;ENSGALG00000002055;ENSGALG00000006379;ENSGALG00000006418;ENSGALG00000010035;ENSGALG00000011182;ENSGALG00000012123;ENSGALG00000014918;ENSGALG00000015244;ENSGALG00000015958	30	0	1	NA	30	2	0.22585	ENSGALG00000002886;ENSGALG00000013818	30	5	0.00177	ENSGALG00000001501;ENSGALG00000012115;ENSGALG00000012429;ENSGALG00000014872;ENSGALG00000016293	30	8	0.41319	ENSGALG00000003429;ENSGALG00000004386;ENSGALG00000009476;ENSGALG00000010179;ENSGALG00000010500;ENSGALG00000011835;ENSGALG00000013929;ENSGALG00000014884	30	0	1	NA	30	2	0.13452	ENSGALG00000001501;ENSGALG00000013793
GO:0048565	digestive tract development	The process whose specific outcome is the progression of the digestive tract over time, from its formation to the mature structure. The digestive tract is the anatomical structure through which food passes and is processed.	38	11	0.30381	ENSGALG00000002055;ENSGALG00000002792;ENSGALG00000003473;ENSGALG00000004170;ENSGALG00000005352;ENSGALG00000006379;ENSGALG00000007515;ENSGALG00000008702;ENSGALG00000016662;ENSGALG00000016927;ENSGALG00000025748	38	1	0.76144	ENSGALG00000016997	38	2	0.31519	ENSGALG00000010825;ENSGALG00000016912	38	3	0.10388	ENSGALG00000011823;ENSGALG00000012429;ENSGALG00000014872	38	18	0.00112	ENSGALG00000001021;ENSGALG00000002375;ENSGALG00000004386;ENSGALG00000005714;ENSGALG00000006038;ENSGALG00000006507;ENSGALG00000006593;ENSGALG00000009241;ENSGALG00000009378;ENSGALG00000009612;ENSGALG00000009752;ENSGALG00000011298;ENSGALG00000011870;ENSGALG00000012290;ENSGALG00000012885;ENSGALG00000013929;ENSGALG00000016509;ENSGALG00000023303	38	0	1	NA	38	0	1	NA
GO:0030324	lung development	The process whose specific outcome is the progression of the lung over time, from its formation to the mature structure. In all air-breathing vertebrates the lungs are developed from the ventral wall of the oesophagus as a pouch which divides into two sacs. In amphibians and many reptiles the lungs retain very nearly this primitive sac-like character, but in the higher forms the connection with t…	57	15	0.40617	ENSGALG00000000255;ENSGALG00000000667;ENSGALG00000001267;ENSGALG00000001802;ENSGALG00000002055;ENSGALG00000002155;ENSGALG00000002792;ENSGALG00000004106;ENSGALG00000004170;ENSGALG00000006379;ENSGALG00000007462;ENSGALG00000009429;ENSGALG00000011992;ENSGALG00000025748;ENSGALG00000026525	57	1	0.88378	ENSGALG00000002090	57	2	0.51236	ENSGALG00000010825;ENSGALG00000011294	57	3	0.8045	ENSGALG00000001501;ENSGALG00000012429;ENSGALG00000014872	57	22	0.00791	ENSGALG00000001003;ENSGALG00000001021;ENSGALG00000002375;ENSGALG00000002955;ENSGALG00000003939;ENSGALG00000004386;ENSGALG00000005441;ENSGALG00000005714;ENSGALG00000005802;ENSGALG00000006038;ENSGALG00000009424;ENSGALG00000009429;ENSGALG00000011442;ENSGALG00000011468;ENSGALG00000011835;ENSGALG00000013929;ENSGALG00000016500;ENSGALG00000016906;ENSGALG00000023648;ENSGALG00000028158;ENSGALG00000028253;…	57	2	0.42374	ENSGALG00000003400;ENSGALG00000011404	57	2	0.346	ENSGALG00000001253;ENSGALG00000001501
GO:0048839	inner ear development	The process whose specific outcome is the progression of the inner ear over time, from its formation to the mature structure.	67	18	0.35131	ENSGALG00000002055;ENSGALG00000002744;ENSGALG00000003932;ENSGALG00000005506;ENSGALG00000005707;ENSGALG00000006346;ENSGALG00000006379;ENSGALG00000007130;ENSGALG00000007650;ENSGALG00000011182;ENSGALG00000012782;ENSGALG00000015844;ENSGALG00000017106;ENSGALG00000017394;ENSGALG00000024047;ENSGALG00000025748;ENSGALG00000026258;ENSGALG00000026525	67	3	0.45231	ENSGALG00000004821;ENSGALG00000010763;ENSGALG00000028046	67	4	0.14007	ENSGALG00000004653;ENSGALG00000008709;ENSGALG00000008866;ENSGALG00000010163	67	7	0.00371	ENSGALG00000002958;ENSGALG00000003324;ENSGALG00000008747;ENSGALG00000011823;ENSGALG00000012429;ENSGALG00000014872;ENSGALG00000025896	67	21	0.32955	ENSGALG00000001600;ENSGALG00000002375;ENSGALG00000002763;ENSGALG00000004386;ENSGALG00000005612;ENSGALG00000006037;ENSGALG00000006695;ENSGALG00000006758;ENSGALG00000006860;ENSGALG00000007260;ENSGALG00000007483;ENSGALG00000009755;ENSGALG00000010663;ENSGALG00000010997;ENSGALG00000011298;ENSGALG00000011696;ENSGALG00000011835;ENSGALG00000015208;ENSGALG00000016906;ENSGALG00000023626;ENSGALG00000028095	67	1	0.82084	ENSGALG00000015387	67	3	0.1729	ENSGALG00000004741;ENSGALG00000005834;ENSGALG00000017389
GO:0007517	muscle organ development	The process whose specific outcome is the progression of the muscle over time, from its formation to the mature structure. The muscle is an organ consisting of a tissue made up of various elongated cells that are specialized to contract and thus to produce movement and mechanical work.	90	19	0.79177	ENSGALG00000002881;ENSGALG00000003932;ENSGALG00000005519;ENSGALG00000006074;ENSGALG00000006099;ENSGALG00000006379;ENSGALG00000008514;ENSGALG00000009130;ENSGALG00000011182;ENSGALG00000011992;ENSGALG00000012735;ENSGALG00000012790;ENSGALG00000012913;ENSGALG00000015422;ENSGALG00000016927;ENSGALG00000025748;ENSGALG00000027247;ENSGALG00000027838;ENSGALG00000028037	90	5	0.23858	ENSGALG00000004288;ENSGALG00000006824;ENSGALG00000014832;ENSGALG00000014977;ENSGALG00000016997	90	5	0.13183	ENSGALG00000002886;ENSGALG00000007539;ENSGALG00000013818;ENSGALG00000016431;ENSGALG00000029175	90	6	0.05229	ENSGALG00000002958;ENSGALG00000005263;ENSGALG00000009724;ENSGALG00000012429;ENSGALG00000016262;ENSGALG00000027513	90	33	0.00347	ENSGALG00000001003;ENSGALG00000001021;ENSGALG00000001708;ENSGALG00000002375;ENSGALG00000002870;ENSGALG00000003059;ENSGALG00000003634;ENSGALG00000003886;ENSGALG00000005208;ENSGALG00000006273;ENSGALG00000006479;ENSGALG00000007000;ENSGALG00000007331;ENSGALG00000009424;ENSGALG00000009690;ENSGALG00000009724;ENSGALG00000009844;ENSGALG00000010027;ENSGALG00000010794;ENSGALG00000010881;ENSGALG00000011086;…	90	5	0.07676	ENSGALG00000000404;ENSGALG00000002649;ENSGALG00000007669;ENSGALG00000008864;ENSGALG00000028140	90	2	0.5783	ENSGALG00000009966;ENSGALG00000017389
GO:0048568	embryonic organ development	Development, taking place during the embryonic phase, of a tissue or tissues that work together to perform a specific function or functions. Development pertains to the process whose specific outcome is the progression of a structure over time, from its formation to the mature structure. Organs are commonly observed as visibly distinct structures, but may also exist as loosely associated clusters…	131	29	0.74484	ENSGALG00000000498;ENSGALG00000001331;ENSGALG00000002055;ENSGALG00000002155;ENSGALG00000002744;ENSGALG00000004170;ENSGALG00000005397;ENSGALG00000005401;ENSGALG00000005415;ENSGALG00000005506;ENSGALG00000006099;ENSGALG00000006379;ENSGALG00000007130;ENSGALG00000007493;ENSGALG00000007650;ENSGALG00000008469;ENSGALG00000008702;ENSGALG00000009807;ENSGALG00000011182;ENSGALG00000011489;ENSGALG00000012123;…	131	3	0.86798	ENSGALG00000009320;ENSGALG00000012792;ENSGALG00000028046	131	5	0.73753	ENSGALG00000002886;ENSGALG00000008866;ENSGALG00000009495;ENSGALG00000013818;ENSGALG00000016431	131	9	0.29288	ENSGALG00000001501;ENSGALG00000002958;ENSGALG00000003324;ENSGALG00000008747;ENSGALG00000012429;ENSGALG00000014872;ENSGALG00000014908;ENSGALG00000016293;ENSGALG00000027513	131	53	0.00047	ENSGALG00000000284;ENSGALG00000000785;ENSGALG00000001600;ENSGALG00000001708;ENSGALG00000002375;ENSGALG00000002544;ENSGALG00000002763;ENSGALG00000003429;ENSGALG00000004386;ENSGALG00000004581;ENSGALG00000004960;ENSGALG00000005415;ENSGALG00000005714;ENSGALG00000006038;ENSGALG00000006695;ENSGALG00000006860;ENSGALG00000007000;ENSGALG00000007260;ENSGALG00000007483;ENSGALG00000007668;ENSGALG00000008014;…	131	4	0.42227	ENSGALG00000001169;ENSGALG00000004236;ENSGALG00000005805;ENSGALG00000010541	131	5	0.14964	ENSGALG00000001501;ENSGALG00000004741;ENSGALG00000009966;ENSGALG00000017314;ENSGALG00000017389
GO:0060348	bone development	The process whose specific outcome is the progression of bone over time, from its formation to the mature structure. Bone is the hard skeletal connective tissue consisting of both mineral and cellular components.	82	20	0.5299	ENSGALG00000002210;ENSGALG00000003689;ENSGALG00000003770;ENSGALG00000003855;ENSGALG00000004336;ENSGALG00000005064;ENSGALG00000005426;ENSGALG00000005679;ENSGALG00000005930;ENSGALG00000006099;ENSGALG00000006379;ENSGALG00000007141;ENSGALG00000008836;ENSGALG00000010697;ENSGALG00000011347;ENSGALG00000011489;ENSGALG00000011992;ENSGALG00000014486;ENSGALG00000014561;ENSGALG00000017394	82	7	0.03133	ENSGALG00000003137;ENSGALG00000004821;ENSGALG00000006880;ENSGALG00000010707;ENSGALG00000010763;ENSGALG00000026468;ENSGALG00000028046	82	3	0.44634	ENSGALG00000004900;ENSGALG00000013818;ENSGALG00000026163	82	4	0.22995	ENSGALG00000008298;ENSGALG00000009724;ENSGALG00000011823;ENSGALG00000012429	82	36	0.00062	ENSGALG00000000284;ENSGALG00000001708;ENSGALG00000002831;ENSGALG00000003283;ENSGALG00000004184;ENSGALG00000004239;ENSGALG00000004386;ENSGALG00000004593;ENSGALG00000004833;ENSGALG00000004893;ENSGALG00000004960;ENSGALG00000006526;ENSGALG00000006593;ENSGALG00000006958;ENSGALG00000007599;ENSGALG00000007877;ENSGALG00000009241;ENSGALG00000009378;ENSGALG00000009559;ENSGALG00000009638;ENSGALG00000009724;…	82	1	0.87832	ENSGALG00000027989	82	3	0.25662	ENSGALG00000005834;ENSGALG00000010665;ENSGALG00000027989
GO:0001525	angiogenesis	Blood vessel formation when new vessels emerge from the proliferation of pre-existing blood vessels.	135	31	0.91762	ENSGALG00000000619;ENSGALG00000001565;ENSGALG00000001802;ENSGALG00000002022;ENSGALG00000002155;ENSGALG00000003076;ENSGALG00000003568;ENSGALG00000003750;ENSGALG00000005505;ENSGALG00000006379;ENSGALG00000006707;ENSGALG00000007651;ENSGALG00000008302;ENSGALG00000008514;ENSGALG00000008702;ENSGALG00000009477;ENSGALG00000011182;ENSGALG00000011203;ENSGALG00000011276;ENSGALG00000012735;ENSGALG00000014684;…	135	2	0.96265	ENSGALG00000010870;ENSGALG00000012792	135	4	0.57864	ENSGALG00000005123;ENSGALG00000005981;ENSGALG00000010978;ENSGALG00000029175	135	5	0.3787	ENSGALG00000000379;ENSGALG00000009724;ENSGALG00000012429;ENSGALG00000013907;ENSGALG00000026465	135	68	8e-05	ENSGALG00000000402;ENSGALG00000000785;ENSGALG00000001143;ENSGALG00000001419;ENSGALG00000001472;ENSGALG00000001708;ENSGALG00000001840;ENSGALG00000001926;ENSGALG00000002012;ENSGALG00000002375;ENSGALG00000002632;ENSGALG00000002655;ENSGALG00000002761;ENSGALG00000003015;ENSGALG00000003634;ENSGALG00000003821;ENSGALG00000004184;ENSGALG00000005208;ENSGALG00000005438;ENSGALG00000005483;ENSGALG00000005530;…	135	4	0.44492	ENSGALG00000005805;ENSGALG00000016558;ENSGALG00000016772;ENSGALG00000027707	135	3	0.556	ENSGALG00000003759;ENSGALG00000004741;ENSGALG00000016059
GO:0001944	vasculature development	The process whose specific outcome is the progression of the vasculature over time, from its formation to the mature structure. The vasculature is an interconnected tubular multi-tissue structure that contains fluid that is actively transported around the organism.	215	47	0.95094	ENSGALG00000000619;ENSGALG00000001565;ENSGALG00000001802;ENSGALG00000002022;ENSGALG00000002055;ENSGALG00000002155;ENSGALG00000003076;ENSGALG00000003219;ENSGALG00000003568;ENSGALG00000003750;ENSGALG00000004106;ENSGALG00000004150;ENSGALG00000004553;ENSGALG00000005397;ENSGALG00000005505;ENSGALG00000006379;ENSGALG00000006707;ENSGALG00000007493;ENSGALG00000007651;ENSGALG00000008302;ENSGALG00000008469;…	215	4	0.96043	ENSGALG00000009320;ENSGALG00000010870;ENSGALG00000012792;ENSGALG00000025858	215	7	0.97598	ENSGALG00000002886;ENSGALG00000005123;ENSGALG00000005981;ENSGALG00000010978;ENSGALG00000013818;ENSGALG00000017242;ENSGALG00000029175	215	8	0.31469	ENSGALG00000000379;ENSGALG00000001501;ENSGALG00000003324;ENSGALG00000009724;ENSGALG00000012429;ENSGALG00000013907;ENSGALG00000014872;ENSGALG00000026465	215	102	0.00586	ENSGALG00000000402;ENSGALG00000000525;ENSGALG00000000785;ENSGALG00000000997;ENSGALG00000001021;ENSGALG00000001143;ENSGALG00000001183;ENSGALG00000001419;ENSGALG00000001472;ENSGALG00000001708;ENSGALG00000001840;ENSGALG00000001926;ENSGALG00000002012;ENSGALG00000002375;ENSGALG00000002532;ENSGALG00000002632;ENSGALG00000002655;ENSGALG00000002761;ENSGALG00000003015;ENSGALG00000003580;ENSGALG00000003634;…	215	6	0.4601	ENSGALG00000001476;ENSGALG00000002987;ENSGALG00000005805;ENSGALG00000016558;ENSGALG00000016772;ENSGALG00000027707	215	6	0.31334	ENSGALG00000001501;ENSGALG00000003712;ENSGALG00000003759;ENSGALG00000004741;ENSGALG00000009942;ENSGALG00000016059
GO:0036303	lymph vessel morphogenesis	The process in which the anatomical structures of lymph vessels are generated and organized. The lymph vessel is the vasculature carrying lymph.	7	0	1	NA	7	0	1	NA	7	0	1	NA	7	0	1	NA	7	5	0.00988	ENSGALG00000005243;ENSGALG00000005714;ENSGALG00000005802;ENSGALG00000009784;ENSGALG00000010847	7	0	1	NA	7	0	1	NA
GO:0001570	vasculogenesis	The differentiation of endothelial cells from progenitor cells during blood vessel development, and the de novo formation of blood vessels and tubes.	28	6	0.7055	ENSGALG00000004150;ENSGALG00000004553;ENSGALG00000006379;ENSGALG00000008701;ENSGALG00000010256;ENSGALG00000011489	28	0	1	NA	28	5	0.00129	ENSGALG00000002886;ENSGALG00000005123;ENSGALG00000005981;ENSGALG00000013818;ENSGALG00000017242	28	1	0.57333	ENSGALG00000026465	28	11	0.04648	ENSGALG00000000997;ENSGALG00000001021;ENSGALG00000002375;ENSGALG00000004850;ENSGALG00000005612;ENSGALG00000011442;ENSGALG00000011555;ENSGALG00000012594;ENSGALG00000021031;ENSGALG00000024449;ENSGALG00000027058	28	1	0.5117	ENSGALG00000001476	28	0	1	NA
GO:0035886	vascular smooth muscle cell differentiation	The process in which a relatively unspecialized cell acquires specialized features of a vascular smooth muscle cell.	7	1	0.85683	ENSGALG00000002055	7	0	1	NA	7	0	1	NA	7	0	1	NA	7	6	0.00096	ENSGALG00000001021;ENSGALG00000002375;ENSGALG00000011331;ENSGALG00000012178;ENSGALG00000013968;ENSGALG00000024449	7	0	1	NA	7	0	1	NA
GO:0048738	cardiac muscle tissue development	The process whose specific outcome is the progression of cardiac muscle over time, from its formation to the mature structure.	60	10	0.94153	ENSGALG00000005707;ENSGALG00000006074;ENSGALG00000006099;ENSGALG00000008514;ENSGALG00000012735;ENSGALG00000012790;ENSGALG00000012913;ENSGALG00000015142;ENSGALG00000015422;ENSGALG00000025748	60	1	0.89627	ENSGALG00000014977	60	2	0.54004	ENSGALG00000002886;ENSGALG00000029175	60	3	0.26685	ENSGALG00000009724;ENSGALG00000012429;ENSGALG00000016293	60	29	0.00089	ENSGALG00000000997;ENSGALG00000001021;ENSGALG00000001183;ENSGALG00000001708;ENSGALG00000002347;ENSGALG00000002375;ENSGALG00000003634;ENSGALG00000003886;ENSGALG00000004237;ENSGALG00000005208;ENSGALG00000006273;ENSGALG00000006479;ENSGALG00000006520;ENSGALG00000007145;ENSGALG00000007668;ENSGALG00000008945;ENSGALG00000009612;ENSGALG00000009724;ENSGALG00000009844;ENSGALG00000011298;ENSGALG00000012218;…	60	4	0.06429	ENSGALG00000002649;ENSGALG00000009976;ENSGALG00000014463;ENSGALG00000015387	60	1	0.72851	ENSGALG00000009966
GO:0055007	cardiac muscle cell differentiation	The process in which a cardiac muscle precursor cell acquires specialized features of a cardiac muscle cell. Cardiac muscle cells are striated muscle cells that are responsible for heart contraction.	31	4	0.96256	ENSGALG00000005707;ENSGALG00000006074;ENSGALG00000012735;ENSGALG00000015422	31	1	0.68921	ENSGALG00000014977	31	2	0.23699	ENSGALG00000002886;ENSGALG00000029175	31	2	0.23699	ENSGALG00000009724;ENSGALG00000012429	31	14	0.00665	ENSGALG00000001021;ENSGALG00000001183;ENSGALG00000006520;ENSGALG00000007145;ENSGALG00000008945;ENSGALG00000009724;ENSGALG00000009844;ENSGALG00000011298;ENSGALG00000012218;ENSGALG00000013124;ENSGALG00000013929;ENSGALG00000013968;ENSGALG00000015410;ENSGALG00000016797	31	3	0.04239	ENSGALG00000009976;ENSGALG00000014463;ENSGALG00000015387	31	1	0.48953	ENSGALG00000009966
GO:0060419	heart growth	The increase in size or mass of the heart.	14	2	0.88773	ENSGALG00000012735;ENSGALG00000025748	14	0	1	NA	14	1	0.34655	ENSGALG00000002886	14	0	1	NA	14	8	0.00706	ENSGALG00000002347;ENSGALG00000002375;ENSGALG00000003634;ENSGALG00000004237;ENSGALG00000005208;ENSGALG00000006479;ENSGALG00000009612;ENSGALG00000011207	14	0	1	NA	14	0	1	NA
GO:0003214	cardiac left ventricle morphogenesis	The process in which the left cardiac ventricle is generated and organized.	5	0	1	NA	5	0	1	NA	5	0	1	NA	5	1	0.14091	ENSGALG00000027788	5	5	0.00073	ENSGALG00000002375;ENSGALG00000009241;ENSGALG00000009280;ENSGALG00000011442;ENSGALG00000027788	5	0	1	NA	5	0	1	NA
GO:0003007	heart morphogenesis	The developmental process in which the heart is generated and organized. The heart is a hollow, muscular organ, which, by contracting rhythmically, keeps up the circulation of the blood.	81	14	0.94949	ENSGALG00000002055;ENSGALG00000006099;ENSGALG00000006379;ENSGALG00000008514;ENSGALG00000008676;ENSGALG00000008702;ENSGALG00000011182;ENSGALG00000011489;ENSGALG00000012790;ENSGALG00000012913;ENSGALG00000013803;ENSGALG00000015422;ENSGALG00000016662;ENSGALG00000027561	81	3	0.58011	ENSGALG00000009287;ENSGALG00000009320;ENSGALG00000010870	81	2	0.70264	ENSGALG00000002886;ENSGALG00000013818	81	5	0.09467	ENSGALG00000011823;ENSGALG00000012429;ENSGALG00000016293;ENSGALG00000026465;ENSGALG00000027788	81	37	0.006	ENSGALG00000001708;ENSGALG00000002375;ENSGALG00000002515;ENSGALG00000002870;ENSGALG00000002922;ENSGALG00000003578;ENSGALG00000004161;ENSGALG00000004347;ENSGALG00000004386;ENSGALG00000004850;ENSGALG00000005120;ENSGALG00000005208;ENSGALG00000005438;ENSGALG00000006038;ENSGALG00000006273;ENSGALG00000006479;ENSGALG00000006860;ENSGALG00000007668;ENSGALG00000008018;ENSGALG00000008473;ENSGALG00000008661;…	81	1	0.87514	ENSGALG00000002649	81	2	0.52105	ENSGALG00000009942;ENSGALG00000017314
GO:0007507	heart development	The process whose specific outcome is the progression of the heart over time, from its formation to the mature structure. The heart is a hollow, muscular organ, which, by contracting rhythmically, keeps up the circulation of the blood.	179	32	0.98439	ENSGALG00000001267;ENSGALG00000001802;ENSGALG00000002055;ENSGALG00000002992;ENSGALG00000003770;ENSGALG00000005707;ENSGALG00000006074;ENSGALG00000006099;ENSGALG00000006379;ENSGALG00000008514;ENSGALG00000008676;ENSGALG00000008697;ENSGALG00000008702;ENSGALG00000008716;ENSGALG00000008933;ENSGALG00000010638;ENSGALG00000011182;ENSGALG00000011489;ENSGALG00000011992;ENSGALG00000012356;ENSGALG00000012735;…	179	7	0.49353	ENSGALG00000004821;ENSGALG00000009287;ENSGALG00000009320;ENSGALG00000010763;ENSGALG00000010870;ENSGALG00000014977;ENSGALG00000025858	179	4	0.96945	ENSGALG00000002886;ENSGALG00000006252;ENSGALG00000013818;ENSGALG00000029175	179	9	0.25895	ENSGALG00000001501;ENSGALG00000009724;ENSGALG00000011823;ENSGALG00000012115;ENSGALG00000012429;ENSGALG00000016293;ENSGALG00000026373;ENSGALG00000026465;ENSGALG00000027788	179	85	3e-05	ENSGALG00000000997;ENSGALG00000001021;ENSGALG00000001183;ENSGALG00000001708;ENSGALG00000001801;ENSGALG00000002347;ENSGALG00000002375;ENSGALG00000002515;ENSGALG00000002632;ENSGALG00000002831;ENSGALG00000002870;ENSGALG00000002922;ENSGALG00000003578;ENSGALG00000003634;ENSGALG00000003744;ENSGALG00000003886;ENSGALG00000004161;ENSGALG00000004237;ENSGALG00000004347;ENSGALG00000004386;ENSGALG00000004581;…	179	7	0.16647	ENSGALG00000002649;ENSGALG00000004236;ENSGALG00000009976;ENSGALG00000011404;ENSGALG00000014463;ENSGALG00000015259;ENSGALG00000015387	179	6	0.18557	ENSGALG00000001501;ENSGALG00000001647;ENSGALG00000009942;ENSGALG00000009966;ENSGALG00000016059;ENSGALG00000017314
GO:0040018	positive regulation of multicellular organism growth	Any process that activates or increases the frequency, rate or extent of growth of an organism to reach its usual body size.	12	8	0.00223	ENSGALG00000002210;ENSGALG00000002647;ENSGALG00000003282;ENSGALG00000008795;ENSGALG00000009013;ENSGALG00000013742;ENSGALG00000014683;ENSGALG00000017106	12	0	1	NA	12	0	1	NA	12	1	0.30557	ENSGALG00000027947	12	2	0.81374	ENSGALG00000008097;ENSGALG00000012885	12	0	1	NA	12	0	1	NA
GO:0048640	negative regulation of developmental growth	Any process that stops, prevents, or reduces the frequency, rate or extent of developmental growth.	29	8	0.40518	ENSGALG00000001826;ENSGALG00000002893;ENSGALG00000003473;ENSGALG00000004246;ENSGALG00000005519;ENSGALG00000010811;ENSGALG00000011347;ENSGALG00000017053	29	0	1	NA	29	1	0.58613	ENSGALG00000007226	29	2	0.21474	ENSGALG00000008949;ENSGALG00000012429	29	13	0.00949	ENSGALG00000003634;ENSGALG00000003767;ENSGALG00000004048;ENSGALG00000004727;ENSGALG00000004888;ENSGALG00000006560;ENSGALG00000007047;ENSGALG00000009241;ENSGALG00000010668;ENSGALG00000012620;ENSGALG00000015593;ENSGALG00000017295;ENSGALG00000023626	29	0	1	NA	29	0	1	NA
GO:0030501	positive regulation of bone mineralization	Any process that activates or increases the frequency, rate or extent of bone mineralization.	13	2	0.86041	ENSGALG00000003863;ENSGALG00000012444	13	0	1	NA	13	1	0.32637	ENSGALG00000017068	13	1	0.32637	ENSGALG00000012429	13	8	0.00381	ENSGALG00000001729;ENSGALG00000004893;ENSGALG00000007668;ENSGALG00000008544;ENSGALG00000009638;ENSGALG00000010346;ENSGALG00000012216;ENSGALG00000016473	13	0	1	NA	13	0	1	NA
GO:0090183	regulation of kidney development	Any process that modulates the rate, frequency or extent of kidney development. Kidney development is the process whose specific outcome is the progression of the kidney over time, from its formation to the mature structure. The kidney is an organ that filters the blood and excretes the end products of body metabolism in the form of urine.	20	3	0.89606	ENSGALG00000003642;ENSGALG00000004816;ENSGALG00000006379	20	0	1	NA	20	1	0.4556	ENSGALG00000002555	20	4	0.13951	ENSGALG00000005263;ENSGALG00000009724;ENSGALG00000011823;ENSGALG00000012429	20	10	0.009	ENSGALG00000003716;ENSGALG00000004386;ENSGALG00000005554;ENSGALG00000005936;ENSGALG00000007668;ENSGALG00000009724;ENSGALG00000010412;ENSGALG00000012178;ENSGALG00000016473;ENSGALG00000023303	20	0	1	NA	20	1	0.35178	ENSGALG00000017389
GO:0090184	positive regulation of kidney development	Any process that increases the rate, frequency or extent of kidney development. Kidney development is the process whose specific outcome is the progression of the kidney over time, from its formation to the mature structure. The kidney is an organ that filters the blood and excretes the end products of body metabolism in the form of urine.	14	2	0.88773	ENSGALG00000003642;ENSGALG00000006379	14	0	1	NA	14	1	0.34655	ENSGALG00000002555	14	3	0.00754	ENSGALG00000005263;ENSGALG00000009724;ENSGALG00000012429	14	6	0.0882	ENSGALG00000003716;ENSGALG00000004386;ENSGALG00000005554;ENSGALG00000005936;ENSGALG00000009724;ENSGALG00000012178	14	0	1	NA	14	1	0.26166	ENSGALG00000017389
GO:0001759	organ induction	The interaction of two or more cells or tissues that causes them to change their fates and specify the development of an organ.	5	0	1	NA	5	0	1	NA	5	0	1	NA	5	2	0.00839	ENSGALG00000012429;ENSGALG00000014872	5	2	0.33734	ENSGALG00000003716;ENSGALG00000011835	5	0	1	NA	5	1	0.10262	ENSGALG00000009966
GO:0051962	positive regulation of nervous system development	Any process that activates, maintains or increases the frequency, rate or extent of nervous system development, the origin and formation of nervous tissue.	129	20	0.99453	ENSGALG00000000255;ENSGALG00000000811;ENSGALG00000001267;ENSGALG00000002055;ENSGALG00000004598;ENSGALG00000006379;ENSGALG00000007130;ENSGALG00000007531;ENSGALG00000007615;ENSGALG00000008716;ENSGALG00000009739;ENSGALG00000010697;ENSGALG00000010857;ENSGALG00000011562;ENSGALG00000011889;ENSGALG00000012123;ENSGALG00000015422;ENSGALG00000016564;ENSGALG00000017106;ENSGALG00000027838	129	3	0.86107	ENSGALG00000004671;ENSGALG00000009320;ENSGALG00000014977	129	14	0.5704	ENSGALG00000000367;ENSGALG00000000607;ENSGALG00000002555;ENSGALG00000002606;ENSGALG00000002886;ENSGALG00000005123;ENSGALG00000005470;ENSGALG00000008150;ENSGALG00000008281;ENSGALG00000009364;ENSGALG00000009488;ENSGALG00000015608;ENSGALG00000025898;ENSGALG00000026214	129	7	0.09165	ENSGALG00000000314;ENSGALG00000002864;ENSGALG00000005263;ENSGALG00000012429;ENSGALG00000013081;ENSGALG00000015944;ENSGALG00000016293	129	53	0.00404	ENSGALG00000000909;ENSGALG00000001093;ENSGALG00000001412;ENSGALG00000001419;ENSGALG00000001600;ENSGALG00000002028;ENSGALG00000002294;ENSGALG00000002375;ENSGALG00000002804;ENSGALG00000003015;ENSGALG00000003078;ENSGALG00000003578;ENSGALG00000004304;ENSGALG00000004519;ENSGALG00000004530;ENSGALG00000004655;ENSGALG00000005553;ENSGALG00000006526;ENSGALG00000006560;ENSGALG00000006609;ENSGALG00000006997;…	129	2	0.84169	ENSGALG00000001476;ENSGALG00000010183	129	4	0.29877	ENSGALG00000003712;ENSGALG00000004741;ENSGALG00000005834;ENSGALG00000015580
GO:1904018	positive regulation of vasculature development	Any process that activates or increases the frequency, rate or extent of vasculature development.	46	9	0.81843	ENSGALG00000001565;ENSGALG00000003568;ENSGALG00000003750;ENSGALG00000008302;ENSGALG00000011182;ENSGALG00000011276;ENSGALG00000014684;ENSGALG00000014687;ENSGALG00000016564	46	1	0.82373	ENSGALG00000012792	46	3	0.15796	ENSGALG00000005981;ENSGALG00000010978;ENSGALG00000029175	46	3	0.15796	ENSGALG00000009724;ENSGALG00000013907;ENSGALG00000026465	46	19	0.00567	ENSGALG00000000785;ENSGALG00000001840;ENSGALG00000001926;ENSGALG00000002375;ENSGALG00000002761;ENSGALG00000009241;ENSGALG00000009724;ENSGALG00000010847;ENSGALG00000011331;ENSGALG00000011442;ENSGALG00000011835;ENSGALG00000011870;ENSGALG00000012178;ENSGALG00000012342;ENSGALG00000014884;ENSGALG00000016485;ENSGALG00000017091;ENSGALG00000020067;ENSGALG00000024449	46	3	0.10931	ENSGALG00000001476;ENSGALG00000016558;ENSGALG00000016772	46	0	1	NA
GO:0016525	negative regulation of angiogenesis	Any process that stops, prevents, or reduces the frequency, rate or extent of angiogenesis.	29	7	0.57639	ENSGALG00000003076;ENSGALG00000007651;ENSGALG00000008514;ENSGALG00000009477;ENSGALG00000016421;ENSGALG00000021665;ENSGALG00000026928	29	0	1	NA	29	0	1	NA	29	0	1	NA	29	20	0	ENSGALG00000001419;ENSGALG00000001840;ENSGALG00000002012;ENSGALG00000002375;ENSGALG00000003015;ENSGALG00000004184;ENSGALG00000005658;ENSGALG00000006035;ENSGALG00000006821;ENSGALG00000009626;ENSGALG00000009957;ENSGALG00000010794;ENSGALG00000011200;ENSGALG00000011274;ENSGALG00000014804;ENSGALG00000016176;ENSGALG00000016451;ENSGALG00000016843;ENSGALG00000016945;ENSGALG00000024379	29	0	1	NA	29	0	1	NA
GO:0045765	regulation of angiogenesis	Any process that modulates the frequency, rate or extent of angiogenesis.	74	16	0.98162	ENSGALG00000001565;ENSGALG00000003076;ENSGALG00000003568;ENSGALG00000003750;ENSGALG00000007651;ENSGALG00000008302;ENSGALG00000008514;ENSGALG00000009477;ENSGALG00000011182;ENSGALG00000011276;ENSGALG00000014684;ENSGALG00000014687;ENSGALG00000016421;ENSGALG00000016564;ENSGALG00000021665;ENSGALG00000026928	74	1	0.93902	ENSGALG00000012792	74	2	0.65448	ENSGALG00000005981;ENSGALG00000010978	74	2	0.65448	ENSGALG00000009724;ENSGALG00000013907	74	40	0.00148	ENSGALG00000000785;ENSGALG00000001143;ENSGALG00000001419;ENSGALG00000001840;ENSGALG00000001926;ENSGALG00000002012;ENSGALG00000002375;ENSGALG00000002761;ENSGALG00000003015;ENSGALG00000004184;ENSGALG00000005658;ENSGALG00000006035;ENSGALG00000006821;ENSGALG00000006904;ENSGALG00000008473;ENSGALG00000009029;ENSGALG00000009241;ENSGALG00000009626;ENSGALG00000009724;ENSGALG00000009957;ENSGALG00000010794;…	74	2	0.56121	ENSGALG00000016558;ENSGALG00000016772	74	0	1	NA
GO:1903670	regulation of sprouting angiogenesis	Any process that modulates the frequency, rate or extent of sprouting angiogenesis.	11	7	0.00626	ENSGALG00000003568;ENSGALG00000008302;ENSGALG00000008514;ENSGALG00000009477;ENSGALG00000011182;ENSGALG00000016421;ENSGALG00000026928	11	0	1	NA	11	0	1	NA	11	0	1	NA	11	3	0.50026	ENSGALG00000002012;ENSGALG00000002375;ENSGALG00000010794	11	0	1	NA	11	0	1	NA
GO:0010470	regulation of gastrulation	Any process that modulates the rate or extent of gastrulation. Gastrulation is the complex and coordinated series of cellular movements that occurs at the end of cleavage during embryonic development of most animals.	9	2	0.6811	ENSGALG00000004285;ENSGALG00000026928	9	0	1	NA	9	0	1	NA	9	0	1	NA	9	6	0.00734	ENSGALG00000000122;ENSGALG00000005554;ENSGALG00000009241;ENSGALG00000011207;ENSGALG00000015377;ENSGALG00000016473	9	1	0.20557	ENSGALG00000011645	9	0	1	NA
GO:2000027	regulation of organ morphogenesis	Any process that modulates the frequency, rate or extent of animal organ morphogenesis.	55	8	0.97297	ENSGALG00000002022;ENSGALG00000002055;ENSGALG00000003473;ENSGALG00000006379;ENSGALG00000007130;ENSGALG00000011347;ENSGALG00000014567;ENSGALG00000027561	55	0	1	NA	55	1	0.81286	ENSGALG00000013818	55	6	0.37365	ENSGALG00000005263;ENSGALG00000005768;ENSGALG00000009724;ENSGALG00000012429;ENSGALG00000014872;ENSGALG00000014908	55	31	1e-05	ENSGALG00000001600;ENSGALG00000001708;ENSGALG00000002375;ENSGALG00000003580;ENSGALG00000003716;ENSGALG00000003767;ENSGALG00000003803;ENSGALG00000003875;ENSGALG00000004386;ENSGALG00000004593;ENSGALG00000004722;ENSGALG00000005441;ENSGALG00000005936;ENSGALG00000007668;ENSGALG00000008609;ENSGALG00000009241;ENSGALG00000009424;ENSGALG00000009724;ENSGALG00000011406;ENSGALG00000011442;ENSGALG00000011835;…	55	0	1	NA	55	2	0.33029	ENSGALG00000009966;ENSGALG00000017389
GO:0045649	regulation of macrophage differentiation	Any process that modulates the frequency, rate or extent of macrophage differentiation.	9	1	0.91787	ENSGALG00000012827	9	3	0.00355	ENSGALG00000007625;ENSGALG00000013867;ENSGALG00000016997	9	0	1	NA	9	0	1	NA	9	3	0.35968	ENSGALG00000005554;ENSGALG00000006062;ENSGALG00000028466	9	0	1	NA	9	0	1	NA
GO:0045603	positive regulation of endothelial cell differentiation	Any process that activates or increases the frequency, rate or extent of endothelial cell differentiation.	5	1	0.75047	ENSGALG00000011276	5	0	1	NA	5	1	0.14091	ENSGALG00000005981	5	2	0.00839	ENSGALG00000012429;ENSGALG00000026465	5	1	0.73954	ENSGALG00000001780	5	0	1	NA	5	0	1	NA
GO:0045597	positive regulation of cell differentiation	Any process that activates or increases the frequency, rate or extent of cell differentiation.	244	53	0.93075	ENSGALG00000000255;ENSGALG00000000811;ENSGALG00000000902;ENSGALG00000001267;ENSGALG00000001270;ENSGALG00000001486;ENSGALG00000002055;ENSGALG00000002234;ENSGALG00000002792;ENSGALG00000003081;ENSGALG00000003282;ENSGALG00000003473;ENSGALG00000003770;ENSGALG00000004170;ENSGALG00000004594;ENSGALG00000004598;ENSGALG00000005401;ENSGALG00000006074;ENSGALG00000006379;ENSGALG00000007130;ENSGALG00000007531;…	244	9	0.55021	ENSGALG00000003567;ENSGALG00000004671;ENSGALG00000007625;ENSGALG00000009320;ENSGALG00000010707;ENSGALG00000012631;ENSGALG00000014977;ENSGALG00000015297;ENSGALG00000016997	244	13	0.49869	ENSGALG00000002555;ENSGALG00000002886;ENSGALG00000005470;ENSGALG00000005981;ENSGALG00000008150;ENSGALG00000008281;ENSGALG00000009364;ENSGALG00000011982;ENSGALG00000015608;ENSGALG00000016022;ENSGALG00000025898;ENSGALG00000026163;ENSGALG00000029175	244	12	0.17315	ENSGALG00000000314;ENSGALG00000000379;ENSGALG00000001270;ENSGALG00000001654;ENSGALG00000005263;ENSGALG00000009724;ENSGALG00000012429;ENSGALG00000013081;ENSGALG00000014908;ENSGALG00000015944;ENSGALG00000016293;ENSGALG00000026465	244	99	0.0024	ENSGALG00000000284;ENSGALG00000000402;ENSGALG00000000769;ENSGALG00000000909;ENSGALG00000001021;ENSGALG00000001093;ENSGALG00000001143;ENSGALG00000001412;ENSGALG00000001419;ENSGALG00000001600;ENSGALG00000001708;ENSGALG00000001709;ENSGALG00000001729;ENSGALG00000001780;ENSGALG00000002028;ENSGALG00000002294;ENSGALG00000002375;ENSGALG00000002515;ENSGALG00000002761;ENSGALG00000002763;ENSGALG00000002804;…	244	6	0.58426	ENSGALG00000001169;ENSGALG00000001476;ENSGALG00000002987;ENSGALG00000010052;ENSGALG00000010183;ENSGALG00000011404	244	7	0.26838	ENSGALG00000003712;ENSGALG00000004741;ENSGALG00000005834;ENSGALG00000007932;ENSGALG00000012799;ENSGALG00000015580;ENSGALG00000016831
GO:0045669	positive regulation of osteoblast differentiation	Any process that activates or increases the frequency, rate or extent of osteoblast differentiation.	22	5	0.64655	ENSGALG00000003081;ENSGALG00000008836;ENSGALG00000011347;ENSGALG00000012444;ENSGALG00000026525	22	0	1	NA	22	1	0.48776	ENSGALG00000005981	22	1	0.48776	ENSGALG00000012429	22	11	0.00621	ENSGALG00000001729;ENSGALG00000004893;ENSGALG00000007668;ENSGALG00000008014;ENSGALG00000008661;ENSGALG00000009241;ENSGALG00000009900;ENSGALG00000011835;ENSGALG00000012216;ENSGALG00000014716;ENSGALG00000026306	22	0	1	NA	22	0	1	NA
GO:0010717	regulation of epithelial to mesenchymal transition	Any process that modulates the rate, frequency, or extent of epithelial to mesenchymal transition. Epithelial to mesenchymal transition where an epithelial cell loses apical/basolateral polarity, severs intercellular adhesive junctions, degrades basement membrane components and becomes a migratory mesenchymal cell.	26	4	0.90658	ENSGALG00000003473;ENSGALG00000003935;ENSGALG00000008702;ENSGALG00000008883	26	0	1	NA	26	0	1	NA	26	1	0.54652	ENSGALG00000009724	26	18	0.00995	ENSGALG00000000094;ENSGALG00000001419;ENSGALG00000002375;ENSGALG00000002515;ENSGALG00000003803;ENSGALG00000004386;ENSGALG00000006141;ENSGALG00000007685;ENSGALG00000008018;ENSGALG00000009241;ENSGALG00000009612;ENSGALG00000009724;ENSGALG00000010346;ENSGALG00000010412;ENSGALG00000011442;ENSGALG00000013886;ENSGALG00000015377;ENSGALG00000028821	26	2	0.13895	ENSGALG00000001169;ENSGALG00000011645	26	0	1	NA
GO:0010718	positive regulation of epithelial to mesenchymal transition	Any process that increases the rate, frequency, or extent of epithelial to mesenchymal transition. Epithelial to mesenchymal transition is where an epithelial cell loses apical/basolateral polarity, severs intercellular adhesive junctions, degrades basement membrane components and becomes a migratory mesenchymal cell.	14	1	0.97954	ENSGALG00000008883	14	0	1	NA	14	0	1	NA	14	0	1	NA	14	11	2e-05	ENSGALG00000002375;ENSGALG00000002515;ENSGALG00000003803;ENSGALG00000004386;ENSGALG00000007685;ENSGALG00000008018;ENSGALG00000009612;ENSGALG00000010346;ENSGALG00000010412;ENSGALG00000011442;ENSGALG00000028821	14	1	0.301	ENSGALG00000001169	14	0	1	NA
GO:0051965	positive regulation of synapse assembly	Any process that activates, maintains or increases the frequency, rate or extent of synapse assembly, the aggregation, arrangement and bonding together of a set of components to form a synapse.	19	3	0.87433	ENSGALG00000004598;ENSGALG00000008716;ENSGALG00000009739	19	0	1	NA	19	5	0.00019	ENSGALG00000000367;ENSGALG00000002606;ENSGALG00000005123;ENSGALG00000009488;ENSGALG00000026214	19	1	0.43878	ENSGALG00000002864	19	8	0.05722	ENSGALG00000005553;ENSGALG00000006609;ENSGALG00000007253;ENSGALG00000009192;ENSGALG00000010589;ENSGALG00000012163;ENSGALG00000012594;ENSGALG00000014674	19	0	1	NA	19	1	0.33756	ENSGALG00000004741
GO:0045666	positive regulation of neuron differentiation	Any process that activates or increases the frequency, rate or extent of neuron differentiation.	85	13	0.98426	ENSGALG00000000811;ENSGALG00000001267;ENSGALG00000004598;ENSGALG00000007130;ENSGALG00000007531;ENSGALG00000007615;ENSGALG00000010697;ENSGALG00000010857;ENSGALG00000011562;ENSGALG00000015422;ENSGALG00000016564;ENSGALG00000017106;ENSGALG00000027838	85	3	0.61303	ENSGALG00000004671;ENSGALG00000009320;ENSGALG00000014977	85	8	0.00377	ENSGALG00000002555;ENSGALG00000002886;ENSGALG00000005470;ENSGALG00000008150;ENSGALG00000008281;ENSGALG00000009364;ENSGALG00000015608;ENSGALG00000025898	85	5	0.11044	ENSGALG00000000314;ENSGALG00000012429;ENSGALG00000013081;ENSGALG00000015944;ENSGALG00000016293	85	33	0.00116	ENSGALG00000001093;ENSGALG00000001412;ENSGALG00000001419;ENSGALG00000001600;ENSGALG00000002028;ENSGALG00000002804;ENSGALG00000003078;ENSGALG00000003578;ENSGALG00000004304;ENSGALG00000004519;ENSGALG00000004530;ENSGALG00000004655;ENSGALG00000006526;ENSGALG00000006997;ENSGALG00000007253;ENSGALG00000007260;ENSGALG00000007357;ENSGALG00000007668;ENSGALG00000008193;ENSGALG00000008473;ENSGALG00000009157;…	85	2	0.63696	ENSGALG00000001476;ENSGALG00000010183	85	2	0.54712	ENSGALG00000003712;ENSGALG00000005834
GO:2001224	positive regulation of neuron migration	Any process that activates or increases the frequency, rate or extent of neuron migration.	4	0	1	NA	4	0	1	NA	4	0	1	NA	4	0	1	NA	4	4	0.00309	ENSGALG00000001419;ENSGALG00000002294;ENSGALG00000006560;ENSGALG00000008193	4	0	1	NA	4	0	1	NA
GO:0010721	negative regulation of cell development	Any process that decreases the rate, frequency or extent of the progression of the cell over time, from its formation to the mature structure. Cell development does not include the steps involved in committing a cell to a specific fate.	79	16	0.83173	ENSGALG00000002055;ENSGALG00000002160;ENSGALG00000003245;ENSGALG00000006379;ENSGALG00000006855;ENSGALG00000008302;ENSGALG00000010857;ENSGALG00000010886;ENSGALG00000011182;ENSGALG00000011347;ENSGALG00000011684;ENSGALG00000012123;ENSGALG00000015422;ENSGALG00000016421;ENSGALG00000017053;ENSGALG00000028807	79	4	0.33373	ENSGALG00000003137;ENSGALG00000003267;ENSGALG00000009320;ENSGALG00000014977	79	7	0.07471	ENSGALG00000000607;ENSGALG00000004900;ENSGALG00000005123;ENSGALG00000007226;ENSGALG00000008332;ENSGALG00000016912;ENSGALG00000025898	79	3	0.42247	ENSGALG00000000653;ENSGALG00000005263;ENSGALG00000014908	79	35	0.00678	ENSGALG00000000712;ENSGALG00000000909;ENSGALG00000001229;ENSGALG00000001708;ENSGALG00000002375;ENSGALG00000002763;ENSGALG00000003429;ENSGALG00000003634;ENSGALG00000004048;ENSGALG00000004386;ENSGALG00000004727;ENSGALG00000004960;ENSGALG00000005553;ENSGALG00000006033;ENSGALG00000006258;ENSGALG00000006456;ENSGALG00000006560;ENSGALG00000006593;ENSGALG00000006743;ENSGALG00000006997;ENSGALG00000007047;…	79	2	0.59697	ENSGALG00000001733;ENSGALG00000013602	79	2	0.50764	ENSGALG00000004741;ENSGALG00000009445
GO:0048712	negative regulation of astrocyte differentiation	Any process that stops, prevents, or reduces the frequency, rate or extent of astrocyte differentiation.	3	1	0.56517	ENSGALG00000010857	3	0	1	NA	3	2	0.00262	ENSGALG00000000607;ENSGALG00000008332	3	0	1	NA	3	0	1	NA	3	0	1	NA	3	0	1	NA
GO:0050768	negative regulation of neurogenesis	Any process that stops, prevents, or reduces the frequency, rate or extent of neurogenesis, the origin and formation of neurons.	65	12	0.8948	ENSGALG00000002055;ENSGALG00000002160;ENSGALG00000003245;ENSGALG00000006379;ENSGALG00000008302;ENSGALG00000010857;ENSGALG00000010886;ENSGALG00000011182;ENSGALG00000011684;ENSGALG00000012123;ENSGALG00000015422;ENSGALG00000017053	65	3	0.43272	ENSGALG00000003267;ENSGALG00000009320;ENSGALG00000014977	65	6	0.11155	ENSGALG00000000607;ENSGALG00000005123;ENSGALG00000007226;ENSGALG00000008332;ENSGALG00000016912;ENSGALG00000025898	65	3	0.30789	ENSGALG00000000653;ENSGALG00000005263;ENSGALG00000014908	65	27	0.00906	ENSGALG00000000712;ENSGALG00000000909;ENSGALG00000001229;ENSGALG00000001708;ENSGALG00000002375;ENSGALG00000003429;ENSGALG00000003634;ENSGALG00000004048;ENSGALG00000004386;ENSGALG00000004727;ENSGALG00000005553;ENSGALG00000006033;ENSGALG00000006258;ENSGALG00000006456;ENSGALG00000006560;ENSGALG00000006743;ENSGALG00000006997;ENSGALG00000007668;ENSGALG00000008263;ENSGALG00000008677;ENSGALG00000010500;…	65	2	0.49136	ENSGALG00000001733;ENSGALG00000013602	65	2	0.40745	ENSGALG00000004741;ENSGALG00000009445
GO:0010832	negative regulation of myotube differentiation	Any process that decreases the frequency, rate or extent of myotube differentiation. Myotube differentiation is the process in which a relatively unspecialized cell acquires specialized features of a myotube cell. Myotubes are multinucleated cells that are formed when proliferating myoblasts exit the cell cycle, differentiate and fuse.	5	1	0.75047	ENSGALG00000018700	5	0	1	NA	5	2	0.00839	ENSGALG00000002886;ENSGALG00000007539	5	0	1	NA	5	2	0.33734	ENSGALG00000001021;ENSGALG00000002375	5	0	1	NA	5	0	1	NA
GO:0090344	negative regulation of cell aging	Any process that decreases the rate, frequency, or extent of cell aging. Cell aging is the progression of the cell from its inception to the end of its lifespan.	7	1	0.85683	ENSGALG00000013183	7	0	1	NA	7	0	1	NA	7	0	1	NA	7	5	0.00988	ENSGALG00000002761;ENSGALG00000003634;ENSGALG00000003875;ENSGALG00000007357;ENSGALG00000009476	7	0	1	NA	7	0	1	NA
GO:0008360	regulation of cell shape	Any process that modulates the surface configuration of a cell.	46	11	0.57734	ENSGALG00000005299;ENSGALG00000005442;ENSGALG00000007151;ENSGALG00000007650;ENSGALG00000010697;ENSGALG00000011116;ENSGALG00000012421;ENSGALG00000012526;ENSGALG00000013742;ENSGALG00000016564;ENSGALG00000028119	46	2	0.51102	ENSGALG00000001364;ENSGALG00000014933	46	1	0.75362	ENSGALG00000008332	46	1	0.75362	ENSGALG00000013907	46	19	0.00567	ENSGALG00000001183;ENSGALG00000002562;ENSGALG00000006051;ENSGALG00000006526;ENSGALG00000008473;ENSGALG00000008627;ENSGALG00000009176;ENSGALG00000010551;ENSGALG00000011076;ENSGALG00000011855;ENSGALG00000014201;ENSGALG00000015148;ENSGALG00000015410;ENSGALG00000015655;ENSGALG00000015729;ENSGALG00000016420;ENSGALG00000017103;ENSGALG00000017153;ENSGALG00000026055	46	3	0.10931	ENSGALG00000002719;ENSGALG00000006539;ENSGALG00000023364	46	2	0.25869	ENSGALG00000014957;ENSGALG00000015889
GO:0042659	regulation of cell fate specification	Any process that mediates the adoption of a specific fate by a cell.	4	0	1	NA	4	0	1	NA	4	2	0.00514	ENSGALG00000006252;ENSGALG00000025898	4	0	1	NA	4	2	0.23804	ENSGALG00000009241;ENSGALG00000011207	4	0	1	NA	4	0	1	NA
GO:0001675	acrosome assembly	The formation of the acrosome from the spermatid Golgi.	4	0	1	NA	4	1	0.13975	ENSGALG00000013408	4	0	1	NA	4	0	1	NA	4	1	0.6591	ENSGALG00000001773	4	0	1	NA	4	2	0.00266	ENSGALG00000005834;ENSGALG00000006201
GO:0048599	oocyte development	The process whose specific outcome is the progression of an oocyte over time, from initial commitment of the cell to its specific fate, to the fully functional differentiated cell.	15	3	0.7429	ENSGALG00000004123;ENSGALG00000012974;ENSGALG00000028407	15	1	0.43158	ENSGALG00000015297	15	3	0.00921	ENSGALG00000011982;ENSGALG00000015143;ENSGALG00000028770	15	0	1	NA	15	5	0.26762	ENSGALG00000011473;ENSGALG00000012885;ENSGALG00000017073;ENSGALG00000027630;ENSGALG00000028608	15	0	1	NA	15	0	1	NA
GO:0030239	myofibril assembly	Formation of myofibrils, the repeating units of striated muscle.	20	3	0.89606	ENSGALG00000007130;ENSGALG00000012735;ENSGALG00000016342	20	0	1	NA	20	1	0.4556	ENSGALG00000002886	20	0	1	NA	20	10	0.009	ENSGALG00000001183;ENSGALG00000004237;ENSGALG00000006520;ENSGALG00000007145;ENSGALG00000009844;ENSGALG00000010027;ENSGALG00000011086;ENSGALG00000013124;ENSGALG00000013929;ENSGALG00000019719	20	1	0.40056	ENSGALG00000014463	20	2	0.06735	ENSGALG00000014957;ENSGALG00000017389
GO:0014902	myotube differentiation	The process in which a relatively unspecialized cell acquires specialized features of a myotube cell. Myotube differentiation starts with myoblast fusion and the appearance of specific cell markers (this is the cell development step). Then individual myotubes can fuse to form bigger myotubes and start to contract. Myotubes are multinucleated cells that are formed when proliferating myoblasts exit…	25	2	0.99135	ENSGALG00000006379;ENSGALG00000018700	25	1	0.61019	ENSGALG00000014977	25	2	1	ENSGALG00000002886;ENSGALG00000007539	25	2	0.17102	ENSGALG00000002958;ENSGALG00000016262	25	13	0.0019	ENSGALG00000001003;ENSGALG00000001021;ENSGALG00000001229;ENSGALG00000002375;ENSGALG00000006705;ENSGALG00000011086;ENSGALG00000012570;ENSGALG00000012712;ENSGALG00000012885;ENSGALG00000013624;ENSGALG00000014769;ENSGALG00000016281;ENSGALG00000026081	25	0	1	NA	25	1	0.41846	ENSGALG00000017389
GO:0048747	muscle fiber development	The process whose specific outcome is the progression of the muscle fiber over time, from its formation to the mature structure. In skeletal muscle, fibers are formed by the maturation of myotubes. They can be classed as slow, intermediate/fast or fast.	13	0	1	NA	13	0	1	NA	13	0	1	NA	13	3	0.00605	ENSGALG00000002958;ENSGALG00000012429;ENSGALG00000016262	13	8	0.00381	ENSGALG00000001003;ENSGALG00000006520;ENSGALG00000008945;ENSGALG00000011086;ENSGALG00000012885;ENSGALG00000013624;ENSGALG00000013968;ENSGALG00000016281	13	0	1	NA	13	0	1	NA
GO:0001649	osteoblast differentiation	The process whereby a relatively unspecialized cell acquires the specialized features of an osteoblast, a mesodermal or neural crest cell that gives rise to bone.	62	15	0.55236	ENSGALG00000000564;ENSGALG00000002187;ENSGALG00000002765;ENSGALG00000003081;ENSGALG00000003473;ENSGALG00000006379;ENSGALG00000006703;ENSGALG00000007364;ENSGALG00000008676;ENSGALG00000008836;ENSGALG00000010697;ENSGALG00000011347;ENSGALG00000012444;ENSGALG00000025748;ENSGALG00000026525	62	0	1	NA	62	2	0.55788	ENSGALG00000005981;ENSGALG00000007226	62	3	0.28321	ENSGALG00000005263;ENSGALG00000005985;ENSGALG00000012429	62	30	0.00075	ENSGALG00000000461;ENSGALG00000001229;ENSGALG00000001412;ENSGALG00000001729;ENSGALG00000002375;ENSGALG00000004893;ENSGALG00000005974;ENSGALG00000007668;ENSGALG00000008009;ENSGALG00000008014;ENSGALG00000008018;ENSGALG00000008400;ENSGALG00000008661;ENSGALG00000009241;ENSGALG00000009415;ENSGALG00000009476;ENSGALG00000009559;ENSGALG00000009900;ENSGALG00000010412;ENSGALG00000011468;ENSGALG00000011620;…	62	2	0.46657	ENSGALG00000005998;ENSGALG00000008007	62	1	0.7401	ENSGALG00000015580
GO:0048869	cellular developmental process	A biological process whose specific outcome is the progression of a cell over time from an initial condition to a later condition.	1238	314	0.54111	ENSGALG00000000255;ENSGALG00000000466;ENSGALG00000000498;ENSGALG00000000504;ENSGALG00000000516;ENSGALG00000000545;ENSGALG00000000564;ENSGALG00000000608;ENSGALG00000000616;ENSGALG00000000681;ENSGALG00000000736;ENSGALG00000000811;ENSGALG00000000894;ENSGALG00000000902;ENSGALG00000001267;ENSGALG00000001270;ENSGALG00000001331;ENSGALG00000001343;ENSGALG00000001366;ENSGALG00000001405;ENSGALG00000001428;…	1238	55	0.14161	ENSGALG00000000669;ENSGALG00000000703;ENSGALG00000000761;ENSGALG00000000848;ENSGALG00000001364;ENSGALG00000002090;ENSGALG00000002536;ENSGALG00000003137;ENSGALG00000003267;ENSGALG00000003381;ENSGALG00000003567;ENSGALG00000004165;ENSGALG00000004288;ENSGALG00000004671;ENSGALG00000004821;ENSGALG00000005198;ENSGALG00000005248;ENSGALG00000005678;ENSGALG00000005788;ENSGALG00000006689;ENSGALG00000006956;…	1238	61	0.04466	ENSGALG00000000059;ENSGALG00000000251;ENSGALG00000000607;ENSGALG00000002555;ENSGALG00000002645;ENSGALG00000002886;ENSGALG00000003854;ENSGALG00000004435;ENSGALG00000004653;ENSGALG00000004900;ENSGALG00000004966;ENSGALG00000005123;ENSGALG00000005351;ENSGALG00000005470;ENSGALG00000005631;ENSGALG00000005981;ENSGALG00000006252;ENSGALG00000006522;ENSGALG00000006681;ENSGALG00000007226;ENSGALG00000007539;…	1238	54	0.87566	ENSGALG00000000314;ENSGALG00000000317;ENSGALG00000000379;ENSGALG00000000653;ENSGALG00000001270;ENSGALG00000001501;ENSGALG00000001654;ENSGALG00000001812;ENSGALG00000002556;ENSGALG00000002708;ENSGALG00000002958;ENSGALG00000003324;ENSGALG00000003677;ENSGALG00000004508;ENSGALG00000004526;ENSGALG00000005263;ENSGALG00000005768;ENSGALG00000005985;ENSGALG00000006130;ENSGALG00000006473;ENSGALG00000006934;…	1238	439	0.19057	ENSGALG00000000094;ENSGALG00000000112;ENSGALG00000000227;ENSGALG00000000242;ENSGALG00000000244;ENSGALG00000000273;ENSGALG00000000284;ENSGALG00000000402;ENSGALG00000000461;ENSGALG00000000540;ENSGALG00000000625;ENSGALG00000000712;ENSGALG00000000769;ENSGALG00000000863;ENSGALG00000000909;ENSGALG00000000972;ENSGALG00000000997;ENSGALG00000001003;ENSGALG00000001021;ENSGALG00000001093;ENSGALG00000001143;…	1238	41	0.32926	ENSGALG00000000404;ENSGALG00000001169;ENSGALG00000001476;ENSGALG00000001733;ENSGALG00000002649;ENSGALG00000002659;ENSGALG00000002719;ENSGALG00000002987;ENSGALG00000003241;ENSGALG00000003400;ENSGALG00000004156;ENSGALG00000004236;ENSGALG00000004756;ENSGALG00000004998;ENSGALG00000005597;ENSGALG00000005998;ENSGALG00000006539;ENSGALG00000007669;ENSGALG00000008007;ENSGALG00000009071;ENSGALG00000009086;…	1238	42	0.00887	ENSGALG00000000146;ENSGALG00000001253;ENSGALG00000001501;ENSGALG00000002469;ENSGALG00000002888;ENSGALG00000003026;ENSGALG00000003712;ENSGALG00000003759;ENSGALG00000004741;ENSGALG00000005108;ENSGALG00000005834;ENSGALG00000006201;ENSGALG00000006867;ENSGALG00000007932;ENSGALG00000008163;ENSGALG00000008631;ENSGALG00000009298;ENSGALG00000009445;ENSGALG00000009966;ENSGALG00000010592;ENSGALG00000010665;…
GO:0050873	brown fat cell differentiation	The process in which a relatively unspecialized cell acquires specialized features of a brown adipocyte, an animal connective tissue cell involved in adaptive thermogenesis. Brown adipocytes contain multiple small droplets of triglycerides and a high number of mitochondria.	17	4	0.61967	ENSGALG00000001343;ENSGALG00000006534;ENSGALG00000026525;ENSGALG00000027757	17	1	0.47286	ENSGALG00000003567	17	1	0.40356	ENSGALG00000012404	17	1	0.40356	ENSGALG00000008949	17	10	0.00192	ENSGALG00000000242;ENSGALG00000002761;ENSGALG00000005554;ENSGALG00000008014;ENSGALG00000009450;ENSGALG00000010211;ENSGALG00000010476;ENSGALG00000012541;ENSGALG00000015001;ENSGALG00000028354	17	0	1	NA	17	0	1	NA
GO:0042551	neuron maturation	A developmental process, independent of morphogenetic (shape) change, that is required for a neuron to attain its fully functional state.	16	1	0.98827	ENSGALG00000007130	16	3	0.01953	ENSGALG00000005788;ENSGALG00000014977;ENSGALG00000016997	16	4	0.00107	ENSGALG00000002555;ENSGALG00000016912;ENSGALG00000026698;ENSGALG00000028031	16	1	0.38513	ENSGALG00000000653	16	6	0.15386	ENSGALG00000007666;ENSGALG00000011406;ENSGALG00000012885;ENSGALG00000013293;ENSGALG00000015770;ENSGALG00000021074	16	0	1	NA	16	0	1	NA
GO:0048469	cell maturation	A developmental process, independent of morphogenetic (shape) change, that is required for a cell to attain its fully functional state.	50	9	0.88756	ENSGALG00000000545;ENSGALG00000002055;ENSGALG00000004123;ENSGALG00000004974;ENSGALG00000007130;ENSGALG00000009870;ENSGALG00000012974;ENSGALG00000026384;ENSGALG00000026525	50	5	0.03628	ENSGALG00000005788;ENSGALG00000006689;ENSGALG00000014977;ENSGALG00000015297;ENSGALG00000016997	50	5	0.63919	ENSGALG00000002555;ENSGALG00000011635;ENSGALG00000016912;ENSGALG00000026698;ENSGALG00000028031	50	3	0.18766	ENSGALG00000000653;ENSGALG00000005263;ENSGALG00000019553	50	21	0.00293	ENSGALG00000000112;ENSGALG00000002175;ENSGALG00000003518;ENSGALG00000003939;ENSGALG00000007047;ENSGALG00000007666;ENSGALG00000009870;ENSGALG00000010179;ENSGALG00000011406;ENSGALG00000011473;ENSGALG00000011870;ENSGALG00000012290;ENSGALG00000012885;ENSGALG00000013293;ENSGALG00000013310;ENSGALG00000015770;ENSGALG00000017073;ENSGALG00000021074;ENSGALG00000023296;ENSGALG00000027630;ENSGALG00000028608	50	0	1	NA	50	1	0.66239	ENSGALG00000028906
GO:0048762	mesenchymal cell differentiation	The process in which a relatively unspecialized cell acquires specialized features of a mesenchymal cell. A mesenchymal cell is a loosely associated cell that is part of the connective tissue in an organism. Mesenchymal cells give rise to more mature connective tissue cell types.	71	13	0.9083	ENSGALG00000002055;ENSGALG00000003473;ENSGALG00000003935;ENSGALG00000006379;ENSGALG00000007130;ENSGALG00000008676;ENSGALG00000008702;ENSGALG00000008883;ENSGALG00000012735;ENSGALG00000014486;ENSGALG00000017644;ENSGALG00000027247;ENSGALG00000028376	71	2	0.74394	ENSGALG00000014977;ENSGALG00000017644	71	4	0.16252	ENSGALG00000002555;ENSGALG00000004900;ENSGALG00000013818;ENSGALG00000016912	71	6	0.01909	ENSGALG00000001501;ENSGALG00000005263;ENSGALG00000009724;ENSGALG00000012429;ENSGALG00000014872;ENSGALG00000026465	71	40	0.00102	ENSGALG00000000094;ENSGALG00000000402;ENSGALG00000001419;ENSGALG00000002375;ENSGALG00000002515;ENSGALG00000002763;ENSGALG00000003716;ENSGALG00000003803;ENSGALG00000004161;ENSGALG00000004386;ENSGALG00000005120;ENSGALG00000006038;ENSGALG00000006141;ENSGALG00000006560;ENSGALG00000007599;ENSGALG00000007668;ENSGALG00000007685;ENSGALG00000008018;ENSGALG00000009241;ENSGALG00000009612;ENSGALG00000009724;…	71	2	0.5387	ENSGALG00000001169;ENSGALG00000011645	71	1	0.78646	ENSGALG00000001501
GO:0048864	stem cell development	The process whose specific outcome is the progression of the stem cell over time, from its formation to the mature structure. Cell development does not include the steps involved in committing a cell to its specific fate.	27	8	0.32252	ENSGALG00000002055;ENSGALG00000006379;ENSGALG00000007130;ENSGALG00000008702;ENSGALG00000012735;ENSGALG00000014486;ENSGALG00000017644;ENSGALG00000028376	27	1	0.63853	ENSGALG00000017644	27	4	0.00797	ENSGALG00000002555;ENSGALG00000005123;ENSGALG00000013818;ENSGALG00000016912	27	2	0.19271	ENSGALG00000001501;ENSGALG00000005263	27	10	0.08188	ENSGALG00000003716;ENSGALG00000004386;ENSGALG00000006560;ENSGALG00000010013;ENSGALG00000011206;ENSGALG00000011835;ENSGALG00000011870;ENSGALG00000012290;ENSGALG00000014884;ENSGALG00000021647	27	0	1	NA	27	1	0.44318	ENSGALG00000001501
GO:0002063	chondrocyte development	The process whose specific outcome is the progression of a chondrocyte over time, from its commitment to its mature state. Chondrocyte development does not include the steps involved in committing a chondroblast to a chondrocyte fate.	14	2	0.88773	ENSGALG00000006379;ENSGALG00000011347	14	2	0.09237	ENSGALG00000003137;ENSGALG00000026468	14	1	0.34655	ENSGALG00000004900	14	0	1	NA	14	8	0.00706	ENSGALG00000004386;ENSGALG00000004593;ENSGALG00000006958;ENSGALG00000009241;ENSGALG00000011214;ENSGALG00000011442;ENSGALG00000012216;ENSGALG00000017295	14	0	1	NA	14	0	1	NA
GO:0055006	cardiac cell development	The process whose specific outcome is the progression of a cardiac cell over time, from its formation to the mature state. A cardiac cell is a cell that will form part of the cardiac organ of an individual.	22	1	0.99779	ENSGALG00000012735	22	0	1	NA	22	1	0.48776	ENSGALG00000002886	22	1	0.48776	ENSGALG00000012429	22	11	0.00621	ENSGALG00000001183;ENSGALG00000002375;ENSGALG00000006520;ENSGALG00000008945;ENSGALG00000009844;ENSGALG00000012290;ENSGALG00000013124;ENSGALG00000013929;ENSGALG00000013968;ENSGALG00000015410;ENSGALG00000016797	22	3	0.01712	ENSGALG00000009976;ENSGALG00000014463;ENSGALG00000015387	22	0	1	NA
GO:0072112	glomerular visceral epithelial cell differentiation	The process in which a relatively unspecialized cell acquires specialized features of a glomerular visceral epithelial cell. A glomerular visceral epithelial cell is a specialized epithelial cell that contains "feet" that interdigitate with the "feet" of other glomerular epithelial cells.	8	1	0.89156	ENSGALG00000004150	8	0	1	NA	8	0	1	NA	8	3	0.00132	ENSGALG00000012115;ENSGALG00000012429;ENSGALG00000013085	8	2	0.59677	ENSGALG00000005554;ENSGALG00000011835	8	0	1	NA	8	0	1	NA
GO:0072202	cell differentiation involved in metanephros development	The process in which relatively unspecialized cells acquire specialized structural and/or functional features that characterize the cells of the metanephros as it progresses from its formation to the mature state.	11	0	1	NA	11	0	1	NA	11	0	1	NA	11	3	0.16544	ENSGALG00000009724;ENSGALG00000011823;ENSGALG00000012429	11	8	0.00078	ENSGALG00000003716;ENSGALG00000005554;ENSGALG00000009724;ENSGALG00000010412;ENSGALG00000011835;ENSGALG00000016473;ENSGALG00000023303;ENSGALG00000029024	11	0	1	NA	11	0	1	NA
GO:0070307	lens fiber cell development	The process whose specific outcome is the progression of a lens fiber cell over time, from its formation to the mature structure. Cell development does not include the steps involved in committing a cell to a lens fiber cell fate. A lens fiber cell is any of the elongated, tightly packed cells that make up the bulk of the mature lens in a camera-type eye.	5	0	1	NA	5	0	1	NA	5	1	0.14091	ENSGALG00000005123	5	0	1	NA	5	1	0.73954	ENSGALG00000008677	5	0	1	NA	5	2	0.00437	ENSGALG00000006201;ENSGALG00000009966
GO:0030216	keratinocyte differentiation	The process in which a relatively unspecialized cell acquires specialized features of a keratinocyte.	28	13	0.00847	ENSGALG00000000608;ENSGALG00000000902;ENSGALG00000001331;ENSGALG00000001405;ENSGALG00000001592;ENSGALG00000006312;ENSGALG00000008702;ENSGALG00000010638;ENSGALG00000011889;ENSGALG00000012123;ENSGALG00000012386;ENSGALG00000012790;ENSGALG00000014412	28	1	0.65192	ENSGALG00000010036	28	0	1	NA	28	0	1	NA	28	9	0.19561	ENSGALG00000001708;ENSGALG00000001801;ENSGALG00000002375;ENSGALG00000002932;ENSGALG00000003398;ENSGALG00000010170;ENSGALG00000015148;ENSGALG00000015910;ENSGALG00000016451	28	0	1	NA	28	0	1	NA
GO:0030855	epithelial cell differentiation	The process in which a relatively unspecialized cell acquires specialized features of an epithelial cell, any of the cells making up an epithelium.	168	58	0.0189	ENSGALG00000000608;ENSGALG00000000616;ENSGALG00000000902;ENSGALG00000001331;ENSGALG00000001366;ENSGALG00000001405;ENSGALG00000001531;ENSGALG00000001592;ENSGALG00000002022;ENSGALG00000002055;ENSGALG00000002182;ENSGALG00000002187;ENSGALG00000002407;ENSGALG00000002744;ENSGALG00000002775;ENSGALG00000002792;ENSGALG00000003219;ENSGALG00000003282;ENSGALG00000003285;ENSGALG00000003568;ENSGALG00000003770;…	168	5	0.74932	ENSGALG00000002090;ENSGALG00000009356;ENSGALG00000010036;ENSGALG00000010352;ENSGALG00000010870	168	7	0.23772	ENSGALG00000005123;ENSGALG00000005981;ENSGALG00000008709;ENSGALG00000008866;ENSGALG00000010825;ENSGALG00000011294;ENSGALG00000011635	168	12	0.15927	ENSGALG00000002958;ENSGALG00000005263;ENSGALG00000007555;ENSGALG00000008290;ENSGALG00000009724;ENSGALG00000011823;ENSGALG00000012115;ENSGALG00000012429;ENSGALG00000013085;ENSGALG00000014872;ENSGALG00000016293;ENSGALG00000026465	168	58	0.00079	ENSGALG00000001708;ENSGALG00000001780;ENSGALG00000001801;ENSGALG00000002375;ENSGALG00000002763;ENSGALG00000002932;ENSGALG00000003398;ENSGALG00000003518;ENSGALG00000003716;ENSGALG00000003803;ENSGALG00000003875;ENSGALG00000003939;ENSGALG00000004386;ENSGALG00000005096;ENSGALG00000005441;ENSGALG00000005530;ENSGALG00000005554;ENSGALG00000005597;ENSGALG00000005612;ENSGALG00000006617;ENSGALG00000006821;…	168	3	0.8016	ENSGALG00000001476;ENSGALG00000003400;ENSGALG00000005597	168	6	0.45523	ENSGALG00000003712;ENSGALG00000005834;ENSGALG00000006201;ENSGALG00000009966;ENSGALG00000013793;ENSGALG00000028906
GO:0042552	myelination	The process in which myelin sheaths are formed and maintained around neurons. Oligodendrocytes in the brain and spinal cord and Schwann cells in the peripheral nervous system wrap axons with compact layers of their plasma membrane. Adjacent myelin segments are separated by a non-myelinated stretch of axon called a node of Ranvier.	36	7	0.8048	ENSGALG00000002775;ENSGALG00000010925;ENSGALG00000012018;ENSGALG00000013803;ENSGALG00000015422;ENSGALG00000015844;ENSGALG00000023882	36	2	0.38595	ENSGALG00000009581;ENSGALG00000014933	36	1	0.66567	ENSGALG00000008552	36	2	0.29291	ENSGALG00000000653;ENSGALG00000016262	36	20	3e-05	ENSGALG00000000112;ENSGALG00000001472;ENSGALG00000002175;ENSGALG00000002554;ENSGALG00000003123;ENSGALG00000003634;ENSGALG00000007781;ENSGALG00000010301;ENSGALG00000010500;ENSGALG00000011163;ENSGALG00000011484;ENSGALG00000011555;ENSGALG00000011620;ENSGALG00000014798;ENSGALG00000016350;ENSGALG00000017103;ENSGALG00000017200;ENSGALG00000017274;ENSGALG00000021074;ENSGALG00000023648	36	0	1	NA	36	0	1	NA
GO:0007416	synapse assembly	The aggregation, arrangement and bonding together of a set of components to form a synapse.	35	6	0.88435	ENSGALG00000001849;ENSGALG00000003899;ENSGALG00000004598;ENSGALG00000008716;ENSGALG00000009739;ENSGALG00000015422	35	1	0.7328	ENSGALG00000001741	35	5	1	ENSGALG00000000367;ENSGALG00000002606;ENSGALG00000005123;ENSGALG00000009488;ENSGALG00000026214	35	3	0.0859	ENSGALG00000002864;ENSGALG00000016941;ENSGALG00000027947	35	16	0.00328	ENSGALG00000000712;ENSGALG00000003634;ENSGALG00000005553;ENSGALG00000006609;ENSGALG00000007253;ENSGALG00000008473;ENSGALG00000009192;ENSGALG00000010589;ENSGALG00000011163;ENSGALG00000012163;ENSGALG00000012594;ENSGALG00000014674;ENSGALG00000015132;ENSGALG00000015593;ENSGALG00000015770;ENSGALG00000016628	35	0	1	NA	35	2	0.17203	ENSGALG00000004741;ENSGALG00000017389
GO:0060074	synapse maturation	The process that organizes a synapse so that it attains its fully functional state. Synaptic maturation plays a critical role in the establishment of effective synaptic connections in early development.	7	0	1	NA	7	0	1	NA	7	1	0.19156	ENSGALG00000008281	7	0	1	NA	7	6	0.00096	ENSGALG00000001419;ENSGALG00000003634;ENSGALG00000008193;ENSGALG00000008625;ENSGALG00000009971;ENSGALG00000010924	7	0	1	NA	7	0	1	NA
GO:0048709	oligodendrocyte differentiation	The process in which a relatively unspecialized cell acquires the specialized features of an oligodendrocyte. An oligodendrocyte is a type of glial cell involved in myelinating the axons of neurons in the central nervous system.	27	7	0.4922	ENSGALG00000002055;ENSGALG00000002775;ENSGALG00000003457;ENSGALG00000006074;ENSGALG00000006379;ENSGALG00000012123;ENSGALG00000015422	27	1	0.63853	ENSGALG00000000703	27	1	0.56013	ENSGALG00000017044	27	2	0.19271	ENSGALG00000000653;ENSGALG00000005263	27	13	0.00452	ENSGALG00000000112;ENSGALG00000002375;ENSGALG00000002554;ENSGALG00000003589;ENSGALG00000003634;ENSGALG00000004386;ENSGALG00000005553;ENSGALG00000009450;ENSGALG00000010301;ENSGALG00000010500;ENSGALG00000012290;ENSGALG00000012594;ENSGALG00000017103	27	1	0.49901	ENSGALG00000010140	27	0	1	NA
GO:0021782	glial cell development	The process aimed at the progression of a glial cell over time, from initial commitment of the cell to a specific fate, to the fully functional differentiated cell.	26	5	0.79167	ENSGALG00000002775;ENSGALG00000006379;ENSGALG00000011182;ENSGALG00000013803;ENSGALG00000015844	26	1	0.62463	ENSGALG00000009581	26	0	1	NA	26	1	0.54652	ENSGALG00000000653	26	15	0.00019	ENSGALG00000000112;ENSGALG00000000909;ENSGALG00000001561;ENSGALG00000002554;ENSGALG00000002988;ENSGALG00000003634;ENSGALG00000008677;ENSGALG00000010301;ENSGALG00000010500;ENSGALG00000011620;ENSGALG00000016281;ENSGALG00000016350;ENSGALG00000017103;ENSGALG00000021074;ENSGALG00000023648	26	1	0.486	ENSGALG00000010140	26	0	1	NA
GO:0042063	gliogenesis	The process that results in the generation of glial cells. This includes the production of glial progenitors and their differentiation into mature glia.	87	15	0.95562	ENSGALG00000000894;ENSGALG00000002055;ENSGALG00000002473;ENSGALG00000002775;ENSGALG00000003457;ENSGALG00000006074;ENSGALG00000006379;ENSGALG00000010857;ENSGALG00000011182;ENSGALG00000011684;ENSGALG00000011889;ENSGALG00000012123;ENSGALG00000013803;ENSGALG00000015422;ENSGALG00000015844	87	5	0.21815	ENSGALG00000000703;ENSGALG00000003267;ENSGALG00000004821;ENSGALG00000009581;ENSGALG00000014933	87	4	0.71743	ENSGALG00000000607;ENSGALG00000008332;ENSGALG00000009364;ENSGALG00000017044	87	6	0.0456	ENSGALG00000000653;ENSGALG00000001501;ENSGALG00000002958;ENSGALG00000005263;ENSGALG00000014872;ENSGALG00000016881	87	44	0.00414	ENSGALG00000000112;ENSGALG00000000909;ENSGALG00000001229;ENSGALG00000001419;ENSGALG00000001561;ENSGALG00000002375;ENSGALG00000002554;ENSGALG00000002678;ENSGALG00000002988;ENSGALG00000003589;ENSGALG00000003634;ENSGALG00000003781;ENSGALG00000003875;ENSGALG00000004386;ENSGALG00000005441;ENSGALG00000005553;ENSGALG00000006456;ENSGALG00000007905;ENSGALG00000007993;ENSGALG00000008193;ENSGALG00000008677;…	87	2	0.64958	ENSGALG00000010140;ENSGALG00000011811	87	3	0.28575	ENSGALG00000001501;ENSGALG00000005834;ENSGALG00000015580
GO:0007405	neuroblast proliferation	The expansion of a neuroblast population by cell division. A neuroblast is any cell that will divide and give rise to a neuron.	7	3	0.22784	ENSGALG00000006379;ENSGALG00000007119;ENSGALG00000012123	7	0	1	NA	7	0	1	NA	7	0	1	NA	7	2	0.5192	ENSGALG00000011870;ENSGALG00000012290	7	0	1	NA	7	2	0.00892	ENSGALG00000005834;ENSGALG00000009966
GO:0021527	spinal cord association neuron differentiation	The process in which neuroepithelial cells in the neural tube acquire specialized structural and/or functional features of association neurons. Association neurons are cells located in the dorsal portion of the spinal cord that integrate sensory input. Differentiation includes the processes involved in commitment of a cell to a specific fate.	3	0	1	NA	3	0	1	NA	3	2	0.00262	ENSGALG00000006252;ENSGALG00000025898	3	0	1	NA	3	1	0.55383	ENSGALG00000023296	3	0	1	NA	3	0	1	NA
GO:0030182	neuron differentiation	The process in which a relatively unspecialized cell acquires specialized features of a neuron.	391	70	0.99918	ENSGALG00000000681;ENSGALG00000000811;ENSGALG00000001267;ENSGALG00000001270;ENSGALG00000001428;ENSGALG00000002055;ENSGALG00000002155;ENSGALG00000002160;ENSGALG00000002412;ENSGALG00000002734;ENSGALG00000002744;ENSGALG00000002802;ENSGALG00000003245;ENSGALG00000003457;ENSGALG00000003473;ENSGALG00000003818;ENSGALG00000003899;ENSGALG00000003932;ENSGALG00000004070;ENSGALG00000004509;ENSGALG00000004598;…	391	18	0.19666	ENSGALG00000000761;ENSGALG00000003267;ENSGALG00000003381;ENSGALG00000004165;ENSGALG00000004671;ENSGALG00000004821;ENSGALG00000005788;ENSGALG00000007215;ENSGALG00000008415;ENSGALG00000009320;ENSGALG00000009356;ENSGALG00000010199;ENSGALG00000010694;ENSGALG00000010763;ENSGALG00000010870;ENSGALG00000012792;ENSGALG00000014977;ENSGALG00000016997	391	25	0.07842	ENSGALG00000000059;ENSGALG00000000607;ENSGALG00000002555;ENSGALG00000002886;ENSGALG00000004653;ENSGALG00000004966;ENSGALG00000005123;ENSGALG00000005470;ENSGALG00000006252;ENSGALG00000006681;ENSGALG00000007226;ENSGALG00000008150;ENSGALG00000008281;ENSGALG00000008709;ENSGALG00000008866;ENSGALG00000009364;ENSGALG00000011369;ENSGALG00000015348;ENSGALG00000015519;ENSGALG00000015608;ENSGALG00000016912;…	391	31	0.09426	ENSGALG00000000314;ENSGALG00000000317;ENSGALG00000000653;ENSGALG00000001270;ENSGALG00000001812;ENSGALG00000002556;ENSGALG00000002708;ENSGALG00000002958;ENSGALG00000003324;ENSGALG00000003677;ENSGALG00000005263;ENSGALG00000006130;ENSGALG00000006473;ENSGALG00000008262;ENSGALG00000009003;ENSGALG00000010983;ENSGALG00000011269;ENSGALG00000011680;ENSGALG00000011823;ENSGALG00000012429;ENSGALG00000012462;…	391	162	0.00206	ENSGALG00000000112;ENSGALG00000000227;ENSGALG00000000625;ENSGALG00000000712;ENSGALG00000000909;ENSGALG00000000972;ENSGALG00000001093;ENSGALG00000001163;ENSGALG00000001183;ENSGALG00000001264;ENSGALG00000001412;ENSGALG00000001419;ENSGALG00000001475;ENSGALG00000001600;ENSGALG00000001708;ENSGALG00000001774;ENSGALG00000001916;ENSGALG00000002028;ENSGALG00000002145;ENSGALG00000002294;ENSGALG00000002375;…	391	5	0.97241	ENSGALG00000001476;ENSGALG00000001733;ENSGALG00000002649;ENSGALG00000010183;ENSGALG00000014262	391	11	0.52385	ENSGALG00000002888;ENSGALG00000003712;ENSGALG00000003759;ENSGALG00000004741;ENSGALG00000005834;ENSGALG00000009298;ENSGALG00000009445;ENSGALG00000014103;ENSGALG00000016736;ENSGALG00000016889;ENSGALG00000017358
GO:0048814	regulation of dendrite morphogenesis	Any process that modulates the frequency, rate or extent of dendrite morphogenesis.	21	2	0.97742	ENSGALG00000004598;ENSGALG00000010697	21	1	0.54668	ENSGALG00000004671	21	0	1	NA	21	0	1	NA	21	9	0.3706	ENSGALG00000003595;ENSGALG00000003634;ENSGALG00000004347;ENSGALG00000005553;ENSGALG00000006033;ENSGALG00000006743;ENSGALG00000007161;ENSGALG00000008193;ENSGALG00000009381	21	1	0.41572	ENSGALG00000010183	21	3	0.00967	ENSGALG00000005834;ENSGALG00000009298;ENSGALG00000016889
GO:0050774	negative regulation of dendrite morphogenesis	Any process that stops, prevents, or reduces the frequency, rate or extent of dendrite morphogenesis.	4	0	1	NA	4	0	1	NA	4	0	1	NA	4	0	1	NA	4	4	0.00309	ENSGALG00000003634;ENSGALG00000005553;ENSGALG00000006033;ENSGALG00000006743	4	0	1	NA	4	0	1	NA
GO:0010975	regulation of neuron projection development	Any process that modulates the rate, frequency or extent of neuron projection development. Neuron projection development is the process whose specific outcome is the progression of a neuron projection over time, from its formation to the mature structure. A neuron projection is any process extending from a neural cell, such as axons or dendrites (collectively called neurites).	130	20	0.99519	ENSGALG00000000811;ENSGALG00000001267;ENSGALG00000002160;ENSGALG00000003473;ENSGALG00000003899;ENSGALG00000004598;ENSGALG00000007130;ENSGALG00000007531;ENSGALG00000007615;ENSGALG00000008302;ENSGALG00000010697;ENSGALG00000010857;ENSGALG00000010886;ENSGALG00000011562;ENSGALG00000015422;ENSGALG00000016564;ENSGALG00000017053;ENSGALG00000017106;ENSGALG00000026928;ENSGALG00000026944	130	3	0.86457	ENSGALG00000004671;ENSGALG00000009320;ENSGALG00000014977	130	7	0.09453	ENSGALG00000002555;ENSGALG00000005123;ENSGALG00000005470;ENSGALG00000007226;ENSGALG00000008150;ENSGALG00000008281;ENSGALG00000009364	130	9	0.16911	ENSGALG00000000314;ENSGALG00000000653;ENSGALG00000003324;ENSGALG00000006473;ENSGALG00000009003;ENSGALG00000014908;ENSGALG00000015944;ENSGALG00000016262;ENSGALG00000016293	130	56	0.0002	ENSGALG00000000227;ENSGALG00000000712;ENSGALG00000000909;ENSGALG00000001163;ENSGALG00000001264;ENSGALG00000001412;ENSGALG00000001419;ENSGALG00000001600;ENSGALG00000002028;ENSGALG00000002515;ENSGALG00000002804;ENSGALG00000003578;ENSGALG00000003595;ENSGALG00000003634;ENSGALG00000003875;ENSGALG00000004048;ENSGALG00000004347;ENSGALG00000004519;ENSGALG00000004655;ENSGALG00000004727;ENSGALG00000004928;…	130	3	0.64201	ENSGALG00000001476;ENSGALG00000001733;ENSGALG00000010183	130	6	0.40538	ENSGALG00000003712;ENSGALG00000004741;ENSGALG00000005834;ENSGALG00000009298;ENSGALG00000009445;ENSGALG00000016889
GO:0030516	regulation of axon extension	Any process that modulates the rate, direction or extent of axon extension.	25	3	0.96173	ENSGALG00000007531;ENSGALG00000007615;ENSGALG00000015422	25	1	0.61019	ENSGALG00000014977	25	0	1	NA	25	1	0.53249	ENSGALG00000006473	25	12	0.00651	ENSGALG00000000227;ENSGALG00000001264;ENSGALG00000001412;ENSGALG00000002515;ENSGALG00000003578;ENSGALG00000003875;ENSGALG00000004048;ENSGALG00000004519;ENSGALG00000006560;ENSGALG00000008614;ENSGALG00000016529;ENSGALG00000023626	25	0	1	NA	25	0	1	NA
GO:0031133	regulation of axon diameter	Any process that modulates the rate, direction or extent of axon growth such that the correct diameter is attained and maintained.	4	0	1	NA	4	0	1	NA	4	1	0.1144	ENSGALG00000005123	4	3	0.0001	ENSGALG00000000314;ENSGALG00000000653;ENSGALG00000016262	4	0	1	NA	4	0	1	NA	4	0	1	NA
GO:0031175	neuron projection development	The process whose specific outcome is the progression of a neuron projection over time, from its formation to the mature structure. A neuron projection is any process extending from a neural cell, such as axons or dendrites (collectively called neurites).	278	49	0.99722	ENSGALG00000000681;ENSGALG00000000811;ENSGALG00000001267;ENSGALG00000001270;ENSGALG00000001428;ENSGALG00000002160;ENSGALG00000002734;ENSGALG00000002802;ENSGALG00000003457;ENSGALG00000003473;ENSGALG00000003818;ENSGALG00000003899;ENSGALG00000004070;ENSGALG00000004598;ENSGALG00000006180;ENSGALG00000006379;ENSGALG00000007109;ENSGALG00000007114;ENSGALG00000007130;ENSGALG00000007308;ENSGALG00000007531;…	278	11	0.4513	ENSGALG00000000761;ENSGALG00000003381;ENSGALG00000004165;ENSGALG00000004671;ENSGALG00000004821;ENSGALG00000007215;ENSGALG00000008415;ENSGALG00000009320;ENSGALG00000010870;ENSGALG00000014977;ENSGALG00000016997	278	13	0.07353	ENSGALG00000000059;ENSGALG00000002555;ENSGALG00000004966;ENSGALG00000005123;ENSGALG00000005470;ENSGALG00000006681;ENSGALG00000007226;ENSGALG00000008150;ENSGALG00000008281;ENSGALG00000009364;ENSGALG00000015348;ENSGALG00000015519;ENSGALG00000026214	278	25	0.00044	ENSGALG00000000314;ENSGALG00000000317;ENSGALG00000000653;ENSGALG00000001270;ENSGALG00000001812;ENSGALG00000002556;ENSGALG00000002708;ENSGALG00000003324;ENSGALG00000003677;ENSGALG00000006130;ENSGALG00000006473;ENSGALG00000008262;ENSGALG00000009003;ENSGALG00000010983;ENSGALG00000011269;ENSGALG00000011680;ENSGALG00000012462;ENSGALG00000013085;ENSGALG00000014908;ENSGALG00000015551;ENSGALG00000015944;…	278	118	0.00749	ENSGALG00000000112;ENSGALG00000000227;ENSGALG00000000625;ENSGALG00000000712;ENSGALG00000000909;ENSGALG00000001163;ENSGALG00000001183;ENSGALG00000001264;ENSGALG00000001412;ENSGALG00000001419;ENSGALG00000001475;ENSGALG00000001600;ENSGALG00000001774;ENSGALG00000001916;ENSGALG00000002028;ENSGALG00000002145;ENSGALG00000002294;ENSGALG00000002375;ENSGALG00000002403;ENSGALG00000002515;ENSGALG00000002554;…	278	5	0.83655	ENSGALG00000001476;ENSGALG00000001733;ENSGALG00000002649;ENSGALG00000010183;ENSGALG00000014262	278	8	0.6365	ENSGALG00000003712;ENSGALG00000004741;ENSGALG00000005834;ENSGALG00000009298;ENSGALG00000009445;ENSGALG00000014103;ENSGALG00000016736;ENSGALG00000016889
GO:0061564	axon development	The progression of an axon over time. Covers axonogenesis (de novo generation of an axon) and axon regeneration (regrowth), as well as processes pertaining to the progression of the axon over time (fasciculation and defasciculation).	145	23	0.995	ENSGALG00000000681;ENSGALG00000000811;ENSGALG00000001267;ENSGALG00000003457;ENSGALG00000006180;ENSGALG00000006379;ENSGALG00000007130;ENSGALG00000007531;ENSGALG00000007615;ENSGALG00000007620;ENSGALG00000008716;ENSGALG00000008930;ENSGALG00000008974;ENSGALG00000010697;ENSGALG00000010857;ENSGALG00000011686;ENSGALG00000012123;ENSGALG00000012219;ENSGALG00000015422;ENSGALG00000017053;ENSGALG00000017106;…	145	6	0.44764	ENSGALG00000000761;ENSGALG00000004821;ENSGALG00000007215;ENSGALG00000009320;ENSGALG00000010870;ENSGALG00000014977	145	7	0.14374	ENSGALG00000000059;ENSGALG00000002555;ENSGALG00000005123;ENSGALG00000006681;ENSGALG00000015348;ENSGALG00000015519;ENSGALG00000026214	145	13	0.00883	ENSGALG00000000314;ENSGALG00000000317;ENSGALG00000000653;ENSGALG00000002708;ENSGALG00000003677;ENSGALG00000006473;ENSGALG00000011269;ENSGALG00000011680;ENSGALG00000012462;ENSGALG00000013085;ENSGALG00000016262;ENSGALG00000025896;ENSGALG00000028238	145	67	0.01561	ENSGALG00000000112;ENSGALG00000000227;ENSGALG00000001163;ENSGALG00000001183;ENSGALG00000001264;ENSGALG00000001412;ENSGALG00000001600;ENSGALG00000001774;ENSGALG00000001916;ENSGALG00000002294;ENSGALG00000002375;ENSGALG00000002403;ENSGALG00000002515;ENSGALG00000002554;ENSGALG00000002804;ENSGALG00000003578;ENSGALG00000003634;ENSGALG00000003875;ENSGALG00000004048;ENSGALG00000004097;ENSGALG00000004519;…	145	2	0.88538	ENSGALG00000001733;ENSGALG00000014262	145	4	0.37683	ENSGALG00000004741;ENSGALG00000005834;ENSGALG00000009445;ENSGALG00000016736
GO:0007411	axon guidance	The chemotaxis process that directs the migration of an axon growth cone to a specific target site in response to a combination of attractive and repulsive cues.	59	8	0.98574	ENSGALG00000006379;ENSGALG00000007130;ENSGALG00000007620;ENSGALG00000008716;ENSGALG00000008930;ENSGALG00000008974;ENSGALG00000012123;ENSGALG00000012219	59	1	0.89227	ENSGALG00000007215	59	3	0.25872	ENSGALG00000000059;ENSGALG00000015348;ENSGALG00000015519	59	5	0.03104	ENSGALG00000000653;ENSGALG00000006473;ENSGALG00000011680;ENSGALG00000012462;ENSGALG00000013085	59	31	0	ENSGALG00000000227;ENSGALG00000001183;ENSGALG00000001264;ENSGALG00000001600;ENSGALG00000001774;ENSGALG00000001916;ENSGALG00000002294;ENSGALG00000004569;ENSGALG00000005441;ENSGALG00000006560;ENSGALG00000006609;ENSGALG00000007140;ENSGALG00000007668;ENSGALG00000007769;ENSGALG00000008193;ENSGALG00000008263;ENSGALG00000008501;ENSGALG00000008621;ENSGALG00000009293;ENSGALG00000009523;ENSGALG00000010589;…	59	1	0.77984	ENSGALG00000014262	59	1	0.72252	ENSGALG00000004741
GO:0048668	collateral sprouting	The process in which outgrowths develop from the shafts of existing axons.	14	3	0.69653	ENSGALG00000000811;ENSGALG00000010697;ENSGALG00000017053	14	0	1	NA	14	0	1	NA	14	0	1	NA	14	9	0.00137	ENSGALG00000001600;ENSGALG00000002804;ENSGALG00000003875;ENSGALG00000004048;ENSGALG00000004727;ENSGALG00000012163;ENSGALG00000012594;ENSGALG00000015593;ENSGALG00000015770	14	0	1	NA	14	0	1	NA
GO:0048813	dendrite morphogenesis	The process in which the anatomical structures of a dendrite are generated and organized. A dendrite is a freely branching protoplasmic process of a nerve cell.	43	4	0.99671	ENSGALG00000004598;ENSGALG00000007130;ENSGALG00000009723;ENSGALG00000010697	43	1	0.80254	ENSGALG00000004671	43	1	0.72998	ENSGALG00000005123	43	0	1	NA	43	22	0.00159	ENSGALG00000001600;ENSGALG00000003595;ENSGALG00000003634;ENSGALG00000004096;ENSGALG00000004347;ENSGALG00000005553;ENSGALG00000006033;ENSGALG00000006098;ENSGALG00000006560;ENSGALG00000006609;ENSGALG00000006743;ENSGALG00000007145;ENSGALG00000007161;ENSGALG00000007993;ENSGALG00000008058;ENSGALG00000008193;ENSGALG00000008501;ENSGALG00000009381;ENSGALG00000010166;ENSGALG00000012540;ENSGALG00000013001;…	43	1	0.66775	ENSGALG00000010183	43	4	0.37491	ENSGALG00000004741;ENSGALG00000005834;ENSGALG00000009298;ENSGALG00000016889
GO:0060271	cilium morphogenesis	A process that is carried out at the cellular level and in which the structure of a cilium is organized.	102	16	0.98722	ENSGALG00000002407;ENSGALG00000002843;ENSGALG00000003219;ENSGALG00000003321;ENSGALG00000003899;ENSGALG00000003920;ENSGALG00000005707;ENSGALG00000005850;ENSGALG00000008763;ENSGALG00000008779;ENSGALG00000009013;ENSGALG00000011046;ENSGALG00000012232;ENSGALG00000012647;ENSGALG00000012997;ENSGALG00000014486	102	5	0.32445	ENSGALG00000005248;ENSGALG00000008823;ENSGALG00000012159;ENSGALG00000013893;ENSGALG00000016895	102	4	0.36437	ENSGALG00000003854;ENSGALG00000007841;ENSGALG00000008281;ENSGALG00000008866	102	1	0.95572	ENSGALG00000017148	102	40	0.00029	ENSGALG00000000540;ENSGALG00000001773;ENSGALG00000001801;ENSGALG00000002179;ENSGALG00000002790;ENSGALG00000003314;ENSGALG00000003684;ENSGALG00000005096;ENSGALG00000005128;ENSGALG00000005806;ENSGALG00000006860;ENSGALG00000006895;ENSGALG00000006925;ENSGALG00000007021;ENSGALG00000008452;ENSGALG00000009048;ENSGALG00000009224;ENSGALG00000009318;ENSGALG00000009559;ENSGALG00000009846;ENSGALG00000009954;…	102	11	5e-05	ENSGALG00000002659;ENSGALG00000003241;ENSGALG00000004236;ENSGALG00000004756;ENSGALG00000006539;ENSGALG00000009086;ENSGALG00000011811;ENSGALG00000012588;ENSGALG00000012627;ENSGALG00000013602;ENSGALG00000015387	102	1	0.89165	ENSGALG00000017314
GO:0000904	cell morphogenesis involved in differentiation	The change in form (cell shape and size) that occurs when relatively unspecialized cells, e.g. embryonic or regenerative cells, acquire specialized structural and/or functional features that characterize the cells, tissues, or organs of the mature organism or some other relatively stable phase of the organism's life history.	216	44	0.92502	ENSGALG00000000681;ENSGALG00000000811;ENSGALG00000001267;ENSGALG00000001331;ENSGALG00000002055;ENSGALG00000002234;ENSGALG00000002744;ENSGALG00000003457;ENSGALG00000004070;ENSGALG00000004598;ENSGALG00000006099;ENSGALG00000006180;ENSGALG00000006379;ENSGALG00000006855;ENSGALG00000007130;ENSGALG00000007531;ENSGALG00000007615;ENSGALG00000007620;ENSGALG00000007650;ENSGALG00000008302;ENSGALG00000008716;…	216	8	0.54812	ENSGALG00000000761;ENSGALG00000004671;ENSGALG00000004821;ENSGALG00000007215;ENSGALG00000009320;ENSGALG00000010352;ENSGALG00000014977;ENSGALG00000016997	216	9	0.1985	ENSGALG00000000059;ENSGALG00000002555;ENSGALG00000005123;ENSGALG00000006681;ENSGALG00000008866;ENSGALG00000015348;ENSGALG00000015519;ENSGALG00000017242;ENSGALG00000026214	216	17	0.00403	ENSGALG00000000314;ENSGALG00000000379;ENSGALG00000000653;ENSGALG00000001654;ENSGALG00000002708;ENSGALG00000002958;ENSGALG00000003677;ENSGALG00000006473;ENSGALG00000008290;ENSGALG00000008513;ENSGALG00000008747;ENSGALG00000011269;ENSGALG00000011680;ENSGALG00000012462;ENSGALG00000013085;ENSGALG00000016262;ENSGALG00000025896	216	91	0.0462	ENSGALG00000000227;ENSGALG00000000273;ENSGALG00000001163;ENSGALG00000001183;ENSGALG00000001264;ENSGALG00000001412;ENSGALG00000001600;ENSGALG00000001774;ENSGALG00000001840;ENSGALG00000001916;ENSGALG00000002175;ENSGALG00000002294;ENSGALG00000002375;ENSGALG00000002403;ENSGALG00000002515;ENSGALG00000002655;ENSGALG00000002759;ENSGALG00000002804;ENSGALG00000003578;ENSGALG00000003595;ENSGALG00000003634;…	216	2	0.97494	ENSGALG00000010183;ENSGALG00000014262	216	10	0.11823	ENSGALG00000004741;ENSGALG00000005108;ENSGALG00000005834;ENSGALG00000006201;ENSGALG00000008631;ENSGALG00000009298;ENSGALG00000012799;ENSGALG00000014957;ENSGALG00000016736;ENSGALG00000016889
GO:0060317	cardiac epithelial to mesenchymal transition	A transition where a cardiac epithelial cell loses apical/basolateral polarity, severs intercellular adhesive junctions, degrades basement membrane components and becomes a migratory mesenchymal cell.	12	1	0.96432	ENSGALG00000008676	12	0	1	NA	12	0	1	NA	12	1	0.30557	ENSGALG00000026465	12	9	0.00024	ENSGALG00000002375;ENSGALG00000002515;ENSGALG00000004161;ENSGALG00000005120;ENSGALG00000006038;ENSGALG00000008018;ENSGALG00000009612;ENSGALG00000011442;ENSGALG00000015410	12	0	1	NA	12	0	1	NA
GO:0006412	translation	The cellular metabolic process in which a protein is formed, using the sequence of a mature mRNA molecule to specify the sequence of amino acids in a polypeptide chain. Translation is mediated by the ribosome, and begins with the formation of a ternary complex between aminoacylated initiator methionine tRNA, GTP, and initiation factor 2, which subsequently associates with the small subunit of the…	257	37	0.99997	ENSGALG00000000907;ENSGALG00000001558;ENSGALG00000002379;ENSGALG00000002734;ENSGALG00000002880;ENSGALG00000002881;ENSGALG00000005198;ENSGALG00000007276;ENSGALG00000007364;ENSGALG00000007530;ENSGALG00000007822;ENSGALG00000008676;ENSGALG00000009177;ENSGALG00000009634;ENSGALG00000009978;ENSGALG00000010178;ENSGALG00000010401;ENSGALG00000010560;ENSGALG00000011494;ENSGALG00000011974;ENSGALG00000012000;…	257	14	0.09375	ENSGALG00000001965;ENSGALG00000003267;ENSGALG00000004738;ENSGALG00000005198;ENSGALG00000006672;ENSGALG00000007353;ENSGALG00000009565;ENSGALG00000010042;ENSGALG00000010694;ENSGALG00000011464;ENSGALG00000014953;ENSGALG00000015297;ENSGALG00000015806;ENSGALG00000023749	257	6	0.78699	ENSGALG00000002645;ENSGALG00000006122;ENSGALG00000008281;ENSGALG00000010789;ENSGALG00000010961;ENSGALG00000014442	257	6	0.78699	ENSGALG00000002150;ENSGALG00000002183;ENSGALG00000003337;ENSGALG00000007780;ENSGALG00000012115;ENSGALG00000014930	257	80	0.00301	ENSGALG00000000122;ENSGALG00000000150;ENSGALG00000001310;ENSGALG00000001465;ENSGALG00000001634;ENSGALG00000001658;ENSGALG00000001725;ENSGALG00000002157;ENSGALG00000002197;ENSGALG00000002488;ENSGALG00000002644;ENSGALG00000002868;ENSGALG00000003197;ENSGALG00000003272;ENSGALG00000003937;ENSGALG00000003966;ENSGALG00000004588;ENSGALG00000004813;ENSGALG00000004818;ENSGALG00000004831;ENSGALG00000004871;…	257	7	0.47328	ENSGALG00000003985;ENSGALG00000005559;ENSGALG00000008864;ENSGALG00000009328;ENSGALG00000009961;ENSGALG00000010140;ENSGALG00000016410	257	8	0.44473	ENSGALG00000000611;ENSGALG00000002262;ENSGALG00000006068;ENSGALG00000012050;ENSGALG00000013962;ENSGALG00000014516;ENSGALG00000016481;ENSGALG00000016764
GO:0035278	miRNA mediated inhibition of translation	The process in which microRNAs (miRNAs) block the translation of target mRNAs into proteins. Once incorporated into a RNA-induced silencing complex (RISC), a miRNA will typically mediate repression of translation if the miRNA imperfectly base-pairs with the 3' untranslated regions of target mRNAs	5	1	0.75047	ENSGALG00000019622	5	1	0.17154	ENSGALG00000003267	5	0	1	NA	5	0	1	NA	5	1	0.73954	ENSGALG00000001725	5	0	1	NA	5	2	0.00437	ENSGALG00000006068;ENSGALG00000012050
GO:0006493	protein O-linked glycosylation	A protein glycosylation process in which a carbohydrate or carbohydrate derivative unit is added to a protein via the hydroxyl group of peptidyl-serine, peptidyl-threonine, peptidyl-hydroxylysine, or peptidyl-hydroxyproline, or via the phenol group of peptidyl-tyrosine, forming an O-glycan.	29	7	0.57639	ENSGALG00000008418;ENSGALG00000009870;ENSGALG00000010744;ENSGALG00000010960;ENSGALG00000011106;ENSGALG00000013135;ENSGALG00000015854	29	1	0.66482	ENSGALG00000004033	29	0	1	NA	29	1	0.58613	ENSGALG00000008513	29	13	0.00949	ENSGALG00000006141;ENSGALG00000006600;ENSGALG00000007804;ENSGALG00000009752;ENSGALG00000009815;ENSGALG00000009870;ENSGALG00000010795;ENSGALG00000011518;ENSGALG00000012559;ENSGALG00000013406;ENSGALG00000013952;ENSGALG00000015443;ENSGALG00000015480	29	0	1	NA	29	1	0.46686	ENSGALG00000010592
GO:0035268	protein mannosylation	The addition of a mannose residue to a protein acceptor molecule.	9	1	0.91787	ENSGALG00000008418	9	0	1	NA	9	0	1	NA	9	0	1	NA	9	6	0.00734	ENSGALG00000004559;ENSGALG00000009815;ENSGALG00000010795;ENSGALG00000011518;ENSGALG00000012559;ENSGALG00000015443	9	0	1	NA	9	0	1	NA
GO:0016570	histone modification	The covalent alteration of one or more amino acid residues within a histone protein.	162	24	0.99892	ENSGALG00000000551;ENSGALG00000000777;ENSGALG00000001802;ENSGALG00000002016;ENSGALG00000002219;ENSGALG00000003378;ENSGALG00000004187;ENSGALG00000004816;ENSGALG00000005383;ENSGALG00000005858;ENSGALG00000007286;ENSGALG00000011104;ENSGALG00000011116;ENSGALG00000011254;ENSGALG00000011286;ENSGALG00000011594;ENSGALG00000011992;ENSGALG00000012075;ENSGALG00000012702;ENSGALG00000013272;ENSGALG00000014152;…	162	14	0.00261	ENSGALG00000000843;ENSGALG00000003786;ENSGALG00000004288;ENSGALG00000004612;ENSGALG00000006317;ENSGALG00000007393;ENSGALG00000008648;ENSGALG00000009287;ENSGALG00000009906;ENSGALG00000010869;ENSGALG00000012631;ENSGALG00000014832;ENSGALG00000025904;ENSGALG00000027188	162	1	0.99306	ENSGALG00000016431	162	1	0.99306	ENSGALG00000004508	162	40	0.39877	ENSGALG00000000402;ENSGALG00000001021;ENSGALG00000001158;ENSGALG00000001595;ENSGALG00000001728;ENSGALG00000002013;ENSGALG00000002761;ENSGALG00000003068;ENSGALG00000003771;ENSGALG00000005035;ENSGALG00000005452;ENSGALG00000006109;ENSGALG00000007357;ENSGALG00000007843;ENSGALG00000008014;ENSGALG00000008177;ENSGALG00000008218;ENSGALG00000008595;ENSGALG00000008648;ENSGALG00000008873;ENSGALG00000009023;…	162	6	0.22534	ENSGALG00000002929;ENSGALG00000002942;ENSGALG00000007169;ENSGALG00000011404;ENSGALG00000015387;ENSGALG00000016727	162	11	0.01238	ENSGALG00000000146;ENSGALG00000000862;ENSGALG00000002469;ENSGALG00000002971;ENSGALG00000005531;ENSGALG00000006818;ENSGALG00000010592;ENSGALG00000011278;ENSGALG00000013793;ENSGALG00000013920;ENSGALG00000015547
GO:0051568	histone H3-K4 methylation	The modification of histone H3 by addition of one or more methyl groups to lysine at position 4 of the histone.	15	1	0.98451	ENSGALG00000011104	15	1	0.43158	ENSGALG00000025904	15	0	1	NA	15	0	1	NA	15	2	0.90063	ENSGALG00000014638;ENSGALG00000015314	15	0	1	NA	15	3	0.00363	ENSGALG00000000862;ENSGALG00000006818;ENSGALG00000010592
GO:0038083	peptidyl-tyrosine autophosphorylation	The phosphorylation by a protein of one or more of its own tyrosine amino acid residues, or a tyrosine residue on an identical protein.	25	17	0	ENSGALG00000000736;ENSGALG00000001486;ENSGALG00000003855;ENSGALG00000003857;ENSGALG00000005094;ENSGALG00000008340;ENSGALG00000012056;ENSGALG00000014124;ENSGALG00000014127;ENSGALG00000014759;ENSGALG00000014860;ENSGALG00000014913;ENSGALG00000014979;ENSGALG00000015216;ENSGALG00000016557;ENSGALG00000016564;ENSGALG00000016661	25	1	0.61019	ENSGALG00000027983	25	1	0.53249	ENSGALG00000006522	25	1	0.53249	ENSGALG00000009724	25	4	0.87439	ENSGALG00000000273;ENSGALG00000003875;ENSGALG00000008616;ENSGALG00000009724	25	0	1	NA	25	0	1	NA
GO:0006468	protein phosphorylation	The process of introducing a phosphate group on to a protein.	708	204	0.57715	ENSGALG00000000410;ENSGALG00000000466;ENSGALG00000000545;ENSGALG00000000681;ENSGALG00000000736;ENSGALG00000000824;ENSGALG00000001118;ENSGALG00000001267;ENSGALG00000001270;ENSGALG00000001362;ENSGALG00000001486;ENSGALG00000001551;ENSGALG00000001678;ENSGALG00000001826;ENSGALG00000001889;ENSGALG00000002016;ENSGALG00000002055;ENSGALG00000002113;ENSGALG00000002142;ENSGALG00000002329;ENSGALG00000002661;…	708	33	0.09533	ENSGALG00000001364;ENSGALG00000001741;ENSGALG00000002485;ENSGALG00000004821;ENSGALG00000005198;ENSGALG00000007144;ENSGALG00000007174;ENSGALG00000007481;ENSGALG00000008415;ENSGALG00000009320;ENSGALG00000009692;ENSGALG00000010129;ENSGALG00000010230;ENSGALG00000010410;ENSGALG00000010870;ENSGALG00000010885;ENSGALG00000010909;ENSGALG00000011343;ENSGALG00000011434;ENSGALG00000011502;ENSGALG00000012124;…	708	23	0.52202	ENSGALG00000000607;ENSGALG00000000949;ENSGALG00000002555;ENSGALG00000003485;ENSGALG00000004004;ENSGALG00000005981;ENSGALG00000006016;ENSGALG00000006522;ENSGALG00000006681;ENSGALG00000008281;ENSGALG00000008332;ENSGALG00000009364;ENSGALG00000009495;ENSGALG00000010930;ENSGALG00000011982;ENSGALG00000014179;ENSGALG00000015608;ENSGALG00000015615;ENSGALG00000016518;ENSGALG00000017068;ENSGALG00000017242;…	708	22	0.90035	ENSGALG00000000379;ENSGALG00000000476;ENSGALG00000001270;ENSGALG00000001416;ENSGALG00000001501;ENSGALG00000002453;ENSGALG00000002864;ENSGALG00000005985;ENSGALG00000007555;ENSGALG00000008060;ENSGALG00000008407;ENSGALG00000009724;ENSGALG00000011680;ENSGALG00000012429;ENSGALG00000013907;ENSGALG00000014861;ENSGALG00000014872;ENSGALG00000015203;ENSGALG00000016293;ENSGALG00000016881;ENSGALG00000017119;…	708	232	0.00101	ENSGALG00000000122;ENSGALG00000000209;ENSGALG00000000244;ENSGALG00000000273;ENSGALG00000000523;ENSGALG00000000525;ENSGALG00000000863;ENSGALG00000001021;ENSGALG00000001289;ENSGALG00000001412;ENSGALG00000001419;ENSGALG00000001463;ENSGALG00000001600;ENSGALG00000001617;ENSGALG00000001633;ENSGALG00000001708;ENSGALG00000001840;ENSGALG00000001926;ENSGALG00000001946;ENSGALG00000002028;ENSGALG00000002138;…	708	25	0.05304	ENSGALG00000000685;ENSGALG00000001476;ENSGALG00000001947;ENSGALG00000002003;ENSGALG00000002283;ENSGALG00000002719;ENSGALG00000002987;ENSGALG00000003446;ENSGALG00000004236;ENSGALG00000004998;ENSGALG00000005884;ENSGALG00000007687;ENSGALG00000008287;ENSGALG00000009483;ENSGALG00000009669;ENSGALG00000010052;ENSGALG00000010291;ENSGALG00000010313;ENSGALG00000011505;ENSGALG00000012638;ENSGALG00000015259;…	708	22	0.20316	ENSGALG00000000611;ENSGALG00000000692;ENSGALG00000000845;ENSGALG00000001501;ENSGALG00000001647;ENSGALG00000002971;ENSGALG00000003712;ENSGALG00000004741;ENSGALG00000005834;ENSGALG00000006599;ENSGALG00000007932;ENSGALG00000008485;ENSGALG00000008631;ENSGALG00000009298;ENSGALG00000009445;ENSGALG00000009841;ENSGALG00000009901;ENSGALG00000009966;ENSGALG00000011278;ENSGALG00000011569;ENSGALG00000016889;…
GO:0018105	peptidyl-serine phosphorylation	The phosphorylation of peptidyl-serine to form peptidyl-O-phospho-L-serine.	108	29	0.295	ENSGALG00000000410;ENSGALG00000000681;ENSGALG00000001118;ENSGALG00000001270;ENSGALG00000002016;ENSGALG00000002142;ENSGALG00000002734;ENSGALG00000003254;ENSGALG00000003336;ENSGALG00000003479;ENSGALG00000003499;ENSGALG00000003775;ENSGALG00000005397;ENSGALG00000005699;ENSGALG00000006418;ENSGALG00000009477;ENSGALG00000010886;ENSGALG00000011104;ENSGALG00000011116;ENSGALG00000011248;ENSGALG00000011889;…	108	7	0.1041	ENSGALG00000001364;ENSGALG00000002485;ENSGALG00000010410;ENSGALG00000012631;ENSGALG00000012792;ENSGALG00000014832;ENSGALG00000014977	108	6	0.10439	ENSGALG00000002555;ENSGALG00000006681;ENSGALG00000009364;ENSGALG00000010930;ENSGALG00000014179;ENSGALG00000019384	108	3	0.63195	ENSGALG00000001270;ENSGALG00000001501;ENSGALG00000015203	108	38	0.00411	ENSGALG00000000122;ENSGALG00000000244;ENSGALG00000000523;ENSGALG00000001617;ENSGALG00000002346;ENSGALG00000002403;ENSGALG00000003775;ENSGALG00000003845;ENSGALG00000004096;ENSGALG00000004689;ENSGALG00000005088;ENSGALG00000005714;ENSGALG00000006051;ENSGALG00000006109;ENSGALG00000006273;ENSGALG00000008113;ENSGALG00000008627;ENSGALG00000009176;ENSGALG00000009241;ENSGALG00000010000;ENSGALG00000010826;…	108	3	0.51595	ENSGALG00000002283;ENSGALG00000002719;ENSGALG00000010313	108	4	0.20082	ENSGALG00000001501;ENSGALG00000001647;ENSGALG00000002971;ENSGALG00000020251
GO:0070534	protein K63-linked ubiquitination	A protein ubiquitination process in which a polymer of ubiquitin, formed by linkages between lysine residues at position 63 of the ubiquitin monomers, is added to a protein. K63-linked ubiquitination does not target the substrate protein for degradation, but is involved in several pathways, notably as a signal to promote error-free DNA postreplication repair.	17	4	0.61967	ENSGALG00000000699;ENSGALG00000003111;ENSGALG00000011562;ENSGALG00000021656	17	1	0.47286	ENSGALG00000006956	17	1	0.40356	ENSGALG00000028822	17	0	1	NA	17	4	0.59533	ENSGALG00000000102;ENSGALG00000012342;ENSGALG00000020793;ENSGALG00000023256	17	3	0.00829	ENSGALG00000001441;ENSGALG00000002929;ENSGALG00000028133	17	2	0.05025	ENSGALG00000001971;ENSGALG00000007932
GO:0000209	protein polyubiquitination	Addition of multiple ubiquitin groups to a protein, forming a ubiquitin chain.	77	18	0.61395	ENSGALG00000000699;ENSGALG00000001848;ENSGALG00000002225;ENSGALG00000003107;ENSGALG00000003111;ENSGALG00000004078;ENSGALG00000004179;ENSGALG00000004190;ENSGALG00000005867;ENSGALG00000008021;ENSGALG00000011286;ENSGALG00000011562;ENSGALG00000012311;ENSGALG00000015163;ENSGALG00000015710;ENSGALG00000016050;ENSGALG00000016514;ENSGALG00000021656	77	3	0.54549	ENSGALG00000006956;ENSGALG00000008648;ENSGALG00000012124	77	2	0.67584	ENSGALG00000028709;ENSGALG00000028822	77	0	1	NA	77	20	0.35146	ENSGALG00000000102;ENSGALG00000001640;ENSGALG00000003484;ENSGALG00000003547;ENSGALG00000004655;ENSGALG00000008218;ENSGALG00000008625;ENSGALG00000008648;ENSGALG00000008860;ENSGALG00000010881;ENSGALG00000012342;ENSGALG00000012683;ENSGALG00000012885;ENSGALG00000013651;ENSGALG00000014743;ENSGALG00000017296;ENSGALG00000020793;ENSGALG00000023256;ENSGALG00000026820;ENSGALG00000027533	77	5	0.44319	ENSGALG00000001441;ENSGALG00000001901;ENSGALG00000002649;ENSGALG00000002929;ENSGALG00000028133	77	10	0	ENSGALG00000000596;ENSGALG00000001253;ENSGALG00000001971;ENSGALG00000003484;ENSGALG00000004629;ENSGALG00000005108;ENSGALG00000007932;ENSGALG00000008837;ENSGALG00000014614;ENSGALG00000015415
GO:0016567	protein ubiquitination	The process in which one or more ubiquitin groups are added to a protein.	311	66	0.91018	ENSGALG00000000699;ENSGALG00000000868;ENSGALG00000001028;ENSGALG00000001848;ENSGALG00000001976;ENSGALG00000002151;ENSGALG00000002225;ENSGALG00000003107;ENSGALG00000003111;ENSGALG00000003144;ENSGALG00000003624;ENSGALG00000003799;ENSGALG00000003907;ENSGALG00000003987;ENSGALG00000004078;ENSGALG00000004179;ENSGALG00000004190;ENSGALG00000005867;ENSGALG00000006020;ENSGALG00000006043;ENSGALG00000006703;…	311	18	0.03904	ENSGALG00000000264;ENSGALG00000001315;ENSGALG00000003381;ENSGALG00000004500;ENSGALG00000004659;ENSGALG00000005800;ENSGALG00000006422;ENSGALG00000006956;ENSGALG00000007095;ENSGALG00000007750;ENSGALG00000008648;ENSGALG00000009320;ENSGALG00000009906;ENSGALG00000011375;ENSGALG00000012124;ENSGALG00000015775;ENSGALG00000015828;ENSGALG00000016497	311	5	0.95947	ENSGALG00000006877;ENSGALG00000008281;ENSGALG00000013940;ENSGALG00000028709;ENSGALG00000028822	311	4	0.98541	ENSGALG00000007944;ENSGALG00000011295;ENSGALG00000012704;ENSGALG00000014930	311	75	0.4334	ENSGALG00000000102;ENSGALG00000000599;ENSGALG00000000684;ENSGALG00000001156;ENSGALG00000001473;ENSGALG00000001640;ENSGALG00000001668;ENSGALG00000002197;ENSGALG00000002199;ENSGALG00000002761;ENSGALG00000003401;ENSGALG00000003484;ENSGALG00000003547;ENSGALG00000003566;ENSGALG00000003634;ENSGALG00000003660;ENSGALG00000003812;ENSGALG00000003875;ENSGALG00000004272;ENSGALG00000004347;ENSGALG00000004655;…	311	21	0.00232	ENSGALG00000001441;ENSGALG00000001901;ENSGALG00000002649;ENSGALG00000002929;ENSGALG00000003400;ENSGALG00000005582;ENSGALG00000008287;ENSGALG00000008819;ENSGALG00000009608;ENSGALG00000009946;ENSGALG00000010541;ENSGALG00000011609;ENSGALG00000012638;ENSGALG00000015387;ENSGALG00000016345;ENSGALG00000016739;ENSGALG00000016772;ENSGALG00000016830;ENSGALG00000021611;ENSGALG00000028133;ENSGALG00000029145	311	22	0.13718	ENSGALG00000000596;ENSGALG00000001253;ENSGALG00000001971;ENSGALG00000002267;ENSGALG00000002469;ENSGALG00000003484;ENSGALG00000004629;ENSGALG00000005108;ENSGALG00000005651;ENSGALG00000007932;ENSGALG00000008559;ENSGALG00000008837;ENSGALG00000009942;ENSGALG00000011682;ENSGALG00000012380;ENSGALG00000013437;ENSGALG00000014067;ENSGALG00000014614;ENSGALG00000015415;ENSGALG00000015580;ENSGALG00000017105;…
GO:0044260	cellular macromolecule metabolic process	The chemical reactions and pathways involving macromolecules, any molecule of high relative molecular mass, the structure of which essentially comprises the multiple repetition of units derived, actually or conceptually, from molecules of low relative molecular mass, as carried out by individual cells.	3080	745	0.93336	ENSGALG00000000189;ENSGALG00000000255;ENSGALG00000000259;ENSGALG00000000377;ENSGALG00000000410;ENSGALG00000000419;ENSGALG00000000466;ENSGALG00000000504;ENSGALG00000000516;ENSGALG00000000538;ENSGALG00000000545;ENSGALG00000000551;ENSGALG00000000564;ENSGALG00000000573;ENSGALG00000000616;ENSGALG00000000637;ENSGALG00000000678;ENSGALG00000000681;ENSGALG00000000699;ENSGALG00000000707;ENSGALG00000000736;…	3080	141	0.95497	ENSGALG00000000106;ENSGALG00000000264;ENSGALG00000000669;ENSGALG00000000843;ENSGALG00000001315;ENSGALG00000001364;ENSGALG00000001741;ENSGALG00000001965;ENSGALG00000002141;ENSGALG00000002356;ENSGALG00000002485;ENSGALG00000002519;ENSGALG00000003267;ENSGALG00000003381;ENSGALG00000003786;ENSGALG00000004033;ENSGALG00000004104;ENSGALG00000004288;ENSGALG00000004375;ENSGALG00000004412;ENSGALG00000004455;…	3080	79	0.97778	ENSGALG00000000607;ENSGALG00000000949;ENSGALG00000002242;ENSGALG00000002555;ENSGALG00000002645;ENSGALG00000002878;ENSGALG00000002886;ENSGALG00000003485;ENSGALG00000003952;ENSGALG00000004004;ENSGALG00000005123;ENSGALG00000005351;ENSGALG00000005839;ENSGALG00000005932;ENSGALG00000005981;ENSGALG00000006016;ENSGALG00000006122;ENSGALG00000006252;ENSGALG00000006367;ENSGALG00000006522;ENSGALG00000006681;…	3080	84	0.97288	ENSGALG00000000379;ENSGALG00000000476;ENSGALG00000000653;ENSGALG00000001270;ENSGALG00000001416;ENSGALG00000001501;ENSGALG00000001583;ENSGALG00000001654;ENSGALG00000001883;ENSGALG00000002150;ENSGALG00000002183;ENSGALG00000002453;ENSGALG00000002556;ENSGALG00000002624;ENSGALG00000002864;ENSGALG00000002900;ENSGALG00000002958;ENSGALG00000003318;ENSGALG00000003324;ENSGALG00000003337;ENSGALG00000003722;…	3080	852	0.91649	ENSGALG00000000102;ENSGALG00000000122;ENSGALG00000000150;ENSGALG00000000186;ENSGALG00000000209;ENSGALG00000000215;ENSGALG00000000242;ENSGALG00000000244;ENSGALG00000000273;ENSGALG00000000284;ENSGALG00000000399;ENSGALG00000000402;ENSGALG00000000523;ENSGALG00000000525;ENSGALG00000000599;ENSGALG00000000672;ENSGALG00000000684;ENSGALG00000000712;ENSGALG00000000713;ENSGALG00000000769;ENSGALG00000000863;…	3080	115	0.0087	ENSGALG00000000106;ENSGALG00000000235;ENSGALG00000000349;ENSGALG00000000404;ENSGALG00000000685;ENSGALG00000000707;ENSGALG00000000747;ENSGALG00000000857;ENSGALG00000001169;ENSGALG00000001441;ENSGALG00000001476;ENSGALG00000001663;ENSGALG00000001733;ENSGALG00000001844;ENSGALG00000001901;ENSGALG00000001947;ENSGALG00000002003;ENSGALG00000002139;ENSGALG00000002283;ENSGALG00000002649;ENSGALG00000002682;…	3080	109	0.09133	ENSGALG00000000146;ENSGALG00000000596;ENSGALG00000000611;ENSGALG00000000692;ENSGALG00000000830;ENSGALG00000000845;ENSGALG00000000862;ENSGALG00000001250;ENSGALG00000001253;ENSGALG00000001501;ENSGALG00000001639;ENSGALG00000001647;ENSGALG00000001971;ENSGALG00000002262;ENSGALG00000002267;ENSGALG00000002415;ENSGALG00000002469;ENSGALG00000002888;ENSGALG00000002971;ENSGALG00000003026;ENSGALG00000003484;…
GO:0044267	cellular protein metabolic process	The chemical reactions and pathways involving a specific protein, rather than of proteins in general, occurring at the level of an individual cell. Includes cellular protein modification.	1930	478	0.88225	ENSGALG00000000255;ENSGALG00000000259;ENSGALG00000000410;ENSGALG00000000419;ENSGALG00000000466;ENSGALG00000000545;ENSGALG00000000551;ENSGALG00000000564;ENSGALG00000000681;ENSGALG00000000699;ENSGALG00000000707;ENSGALG00000000736;ENSGALG00000000775;ENSGALG00000000777;ENSGALG00000000811;ENSGALG00000000824;ENSGALG00000000855;ENSGALG00000000868;ENSGALG00000000875;ENSGALG00000000905;ENSGALG00000000907;…	1930	113	0.00092	ENSGALG00000000264;ENSGALG00000000843;ENSGALG00000001315;ENSGALG00000001364;ENSGALG00000001741;ENSGALG00000001965;ENSGALG00000002141;ENSGALG00000002485;ENSGALG00000003267;ENSGALG00000003381;ENSGALG00000003786;ENSGALG00000004033;ENSGALG00000004288;ENSGALG00000004375;ENSGALG00000004412;ENSGALG00000004455;ENSGALG00000004500;ENSGALG00000004583;ENSGALG00000004612;ENSGALG00000004659;ENSGALG00000004738;…	1930	44	0.99336	ENSGALG00000000607;ENSGALG00000000949;ENSGALG00000002242;ENSGALG00000002555;ENSGALG00000002645;ENSGALG00000003485;ENSGALG00000004004;ENSGALG00000005123;ENSGALG00000005981;ENSGALG00000006016;ENSGALG00000006122;ENSGALG00000006522;ENSGALG00000006681;ENSGALG00000006877;ENSGALG00000008281;ENSGALG00000008332;ENSGALG00000009364;ENSGALG00000009495;ENSGALG00000010789;ENSGALG00000010930;ENSGALG00000010950;…	1930	54	0.91845	ENSGALG00000000379;ENSGALG00000000476;ENSGALG00000000653;ENSGALG00000001270;ENSGALG00000001416;ENSGALG00000001501;ENSGALG00000001883;ENSGALG00000002150;ENSGALG00000002183;ENSGALG00000002453;ENSGALG00000002556;ENSGALG00000002864;ENSGALG00000002900;ENSGALG00000002958;ENSGALG00000003337;ENSGALG00000004508;ENSGALG00000005063;ENSGALG00000005985;ENSGALG00000006775;ENSGALG00000007555;ENSGALG00000007780;…	1930	560	0.61491	ENSGALG00000000102;ENSGALG00000000122;ENSGALG00000000150;ENSGALG00000000186;ENSGALG00000000209;ENSGALG00000000244;ENSGALG00000000273;ENSGALG00000000399;ENSGALG00000000402;ENSGALG00000000523;ENSGALG00000000525;ENSGALG00000000599;ENSGALG00000000684;ENSGALG00000000863;ENSGALG00000001021;ENSGALG00000001038;ENSGALG00000001130;ENSGALG00000001156;ENSGALG00000001158;ENSGALG00000001289;ENSGALG00000001310;…	1930	74	0.08345	ENSGALG00000000235;ENSGALG00000000349;ENSGALG00000000404;ENSGALG00000000685;ENSGALG00000000707;ENSGALG00000000857;ENSGALG00000001169;ENSGALG00000001441;ENSGALG00000001476;ENSGALG00000001733;ENSGALG00000001844;ENSGALG00000001901;ENSGALG00000001947;ENSGALG00000002003;ENSGALG00000002283;ENSGALG00000002649;ENSGALG00000002719;ENSGALG00000002929;ENSGALG00000002942;ENSGALG00000002987;ENSGALG00000003400;…	1930	72	0.19013	ENSGALG00000000146;ENSGALG00000000596;ENSGALG00000000611;ENSGALG00000000692;ENSGALG00000000845;ENSGALG00000000862;ENSGALG00000001250;ENSGALG00000001253;ENSGALG00000001501;ENSGALG00000001647;ENSGALG00000001971;ENSGALG00000002262;ENSGALG00000002267;ENSGALG00000002469;ENSGALG00000002971;ENSGALG00000003484;ENSGALG00000003712;ENSGALG00000004629;ENSGALG00000004741;ENSGALG00000005108;ENSGALG00000005531;…
GO:0035335	peptidyl-tyrosine dephosphorylation	The removal of phosphoric residues from peptidyl-O-phospho-tyrosine to form peptidyl-tyrosine.	60	19	0.11737	ENSGALG00000000777;ENSGALG00000001042;ENSGALG00000002192;ENSGALG00000003265;ENSGALG00000005888;ENSGALG00000006382;ENSGALG00000006601;ENSGALG00000008010;ENSGALG00000009823;ENSGALG00000010053;ENSGALG00000010148;ENSGALG00000011419;ENSGALG00000014561;ENSGALG00000016363;ENSGALG00000017112;ENSGALG00000021017;ENSGALG00000021656;ENSGALG00000022909;ENSGALG00000028155	60	4	0.18015	ENSGALG00000004821;ENSGALG00000005248;ENSGALG00000008051;ENSGALG00000013867	60	0	1	NA	60	3	0.26685	ENSGALG00000004508;ENSGALG00000013085;ENSGALG00000013641	60	24	0.00332	ENSGALG00000000399;ENSGALG00000001633;ENSGALG00000003634;ENSGALG00000004048;ENSGALG00000004928;ENSGALG00000005017;ENSGALG00000005128;ENSGALG00000006368;ENSGALG00000007590;ENSGALG00000009085;ENSGALG00000009450;ENSGALG00000009784;ENSGALG00000010049;ENSGALG00000010616;ENSGALG00000011078;ENSGALG00000011207;ENSGALG00000012220;ENSGALG00000012275;ENSGALG00000015058;ENSGALG00000015995;ENSGALG00000017031;…	60	1	0.78543	ENSGALG00000012627	60	0	1	NA
GO:0006474	N-terminal protein amino acid acetylation	The acetylation of the N-terminal amino acid of proteins.	5	1	0.75047	ENSGALG00000011992	5	1	0.17154	ENSGALG00000009782	5	0	1	NA	5	0	1	NA	5	0	1	NA	5	0	1	NA	5	2	0.00437	ENSGALG00000011278;ENSGALG00000012098
GO:0070647	protein modification by small protein conjugation or removal	A protein modification process in which one or more groups of a small protein, such as ubiquitin or a ubiquitin-like protein, are covalently attached to or removed from a target protein.	383	84	0.87338	ENSGALG00000000699;ENSGALG00000000868;ENSGALG00000001028;ENSGALG00000001848;ENSGALG00000001976;ENSGALG00000002151;ENSGALG00000002225;ENSGALG00000003107;ENSGALG00000003111;ENSGALG00000003144;ENSGALG00000003378;ENSGALG00000003624;ENSGALG00000003799;ENSGALG00000003802;ENSGALG00000003907;ENSGALG00000003987;ENSGALG00000004078;ENSGALG00000004179;ENSGALG00000004190;ENSGALG00000004228;ENSGALG00000005350;…	383	24	0.00766	ENSGALG00000000264;ENSGALG00000001315;ENSGALG00000003381;ENSGALG00000004455;ENSGALG00000004500;ENSGALG00000004659;ENSGALG00000005800;ENSGALG00000006422;ENSGALG00000006824;ENSGALG00000006956;ENSGALG00000007095;ENSGALG00000007750;ENSGALG00000008648;ENSGALG00000009320;ENSGALG00000009906;ENSGALG00000010869;ENSGALG00000011365;ENSGALG00000011375;ENSGALG00000011427;ENSGALG00000012124;ENSGALG00000014467;…	383	5	0.99099	ENSGALG00000006877;ENSGALG00000008281;ENSGALG00000013940;ENSGALG00000028709;ENSGALG00000028822	383	6	0.97571	ENSGALG00000007944;ENSGALG00000011295;ENSGALG00000012704;ENSGALG00000014261;ENSGALG00000014930;ENSGALG00000027050	383	90	0.5368	ENSGALG00000000102;ENSGALG00000000599;ENSGALG00000000684;ENSGALG00000001156;ENSGALG00000001158;ENSGALG00000001473;ENSGALG00000001613;ENSGALG00000001640;ENSGALG00000001668;ENSGALG00000002197;ENSGALG00000002199;ENSGALG00000002761;ENSGALG00000002827;ENSGALG00000003401;ENSGALG00000003484;ENSGALG00000003547;ENSGALG00000003566;ENSGALG00000003634;ENSGALG00000003660;ENSGALG00000003812;ENSGALG00000003875;…	383	27	0.00678	ENSGALG00000000404;ENSGALG00000001441;ENSGALG00000001901;ENSGALG00000002649;ENSGALG00000002929;ENSGALG00000003400;ENSGALG00000005582;ENSGALG00000007307;ENSGALG00000007669;ENSGALG00000008287;ENSGALG00000008819;ENSGALG00000009608;ENSGALG00000009946;ENSGALG00000010541;ENSGALG00000010957;ENSGALG00000011609;ENSGALG00000012638;ENSGALG00000013348;ENSGALG00000015387;ENSGALG00000015693;ENSGALG00000016345;…	383	26	0.02306	ENSGALG00000000596;ENSGALG00000001253;ENSGALG00000001971;ENSGALG00000002267;ENSGALG00000002469;ENSGALG00000003484;ENSGALG00000004629;ENSGALG00000005108;ENSGALG00000005569;ENSGALG00000005651;ENSGALG00000005674;ENSGALG00000007932;ENSGALG00000008559;ENSGALG00000008837;ENSGALG00000009942;ENSGALG00000011682;ENSGALG00000011990;ENSGALG00000012380;ENSGALG00000013437;ENSGALG00000014067;ENSGALG00000014614;…
GO:0018193	peptidyl-amino acid modification	The alteration of an amino acid residue in a peptide.	448	110	0.86558	ENSGALG00000000410;ENSGALG00000000466;ENSGALG00000000681;ENSGALG00000000736;ENSGALG00000001118;ENSGALG00000001270;ENSGALG00000001362;ENSGALG00000001486;ENSGALG00000001802;ENSGALG00000002016;ENSGALG00000002055;ENSGALG00000002142;ENSGALG00000002210;ENSGALG00000002219;ENSGALG00000002734;ENSGALG00000003103;ENSGALG00000003254;ENSGALG00000003336;ENSGALG00000003357;ENSGALG00000003473;ENSGALG00000003479;…	448	17	0.49025	ENSGALG00000000843;ENSGALG00000001364;ENSGALG00000001741;ENSGALG00000002485;ENSGALG00000003786;ENSGALG00000006317;ENSGALG00000009287;ENSGALG00000009320;ENSGALG00000009782;ENSGALG00000010410;ENSGALG00000012631;ENSGALG00000012792;ENSGALG00000013867;ENSGALG00000014832;ENSGALG00000014977;ENSGALG00000025904;ENSGALG00000027983	448	14	0.67107	ENSGALG00000000949;ENSGALG00000002555;ENSGALG00000006522;ENSGALG00000006681;ENSGALG00000008281;ENSGALG00000009364;ENSGALG00000009495;ENSGALG00000010930;ENSGALG00000014179;ENSGALG00000014442;ENSGALG00000015608;ENSGALG00000015615;ENSGALG00000016431;ENSGALG00000019384	448	11	0.7926	ENSGALG00000000379;ENSGALG00000001270;ENSGALG00000001501;ENSGALG00000005063;ENSGALG00000009724;ENSGALG00000011680;ENSGALG00000013674;ENSGALG00000013907;ENSGALG00000014872;ENSGALG00000015203;ENSGALG00000027050	448	147	0.00519	ENSGALG00000000122;ENSGALG00000000209;ENSGALG00000000244;ENSGALG00000000273;ENSGALG00000000523;ENSGALG00000001021;ENSGALG00000001156;ENSGALG00000001595;ENSGALG00000001613;ENSGALG00000001617;ENSGALG00000001840;ENSGALG00000001862;ENSGALG00000002006;ENSGALG00000002013;ENSGALG00000002028;ENSGALG00000002138;ENSGALG00000002346;ENSGALG00000002403;ENSGALG00000002598;ENSGALG00000002651;ENSGALG00000002678;…	448	9	0.80498	ENSGALG00000002283;ENSGALG00000002719;ENSGALG00000007169;ENSGALG00000007669;ENSGALG00000010313;ENSGALG00000015387;ENSGALG00000015596;ENSGALG00000016727;ENSGALG00000016772	448	19	0.35506	ENSGALG00000000146;ENSGALG00000000862;ENSGALG00000001501;ENSGALG00000001647;ENSGALG00000002971;ENSGALG00000004741;ENSGALG00000005531;ENSGALG00000006818;ENSGALG00000008631;ENSGALG00000009445;ENSGALG00000009901;ENSGALG00000009942;ENSGALG00000010592;ENSGALG00000011278;ENSGALG00000012098;ENSGALG00000013793;ENSGALG00000013920;ENSGALG00000015547;ENSGALG00000020251
GO:0018205	peptidyl-lysine modification	The modification of peptidyl-lysine.	119	15	0.99952	ENSGALG00000001802;ENSGALG00000002219;ENSGALG00000004187;ENSGALG00000004816;ENSGALG00000005858;ENSGALG00000008545;ENSGALG00000011104;ENSGALG00000011992;ENSGALG00000012702;ENSGALG00000014152;ENSGALG00000014457;ENSGALG00000016024;ENSGALG00000017524;ENSGALG00000020557;ENSGALG00000027838	119	6	0.27636	ENSGALG00000000843;ENSGALG00000003786;ENSGALG00000006317;ENSGALG00000009287;ENSGALG00000012631;ENSGALG00000025904	119	1	0.97377	ENSGALG00000016431	119	1	0.97377	ENSGALG00000027050	119	30	0.37121	ENSGALG00000001021;ENSGALG00000001156;ENSGALG00000001595;ENSGALG00000001613;ENSGALG00000002013;ENSGALG00000002761;ENSGALG00000003068;ENSGALG00000005035;ENSGALG00000005452;ENSGALG00000007843;ENSGALG00000007971;ENSGALG00000008014;ENSGALG00000008177;ENSGALG00000008873;ENSGALG00000009023;ENSGALG00000009061;ENSGALG00000009800;ENSGALG00000009944;ENSGALG00000010048;ENSGALG00000011098;ENSGALG00000011331;…	119	4	0.35336	ENSGALG00000007169;ENSGALG00000007669;ENSGALG00000015387;ENSGALG00000016727	119	11	0.00153	ENSGALG00000000146;ENSGALG00000000862;ENSGALG00000002971;ENSGALG00000005531;ENSGALG00000006818;ENSGALG00000009942;ENSGALG00000010592;ENSGALG00000011278;ENSGALG00000013793;ENSGALG00000013920;ENSGALG00000015547
GO:0006508	proteolysis	The hydrolysis of proteins into smaller polypeptides and/or amino acids by cleavage of their peptide bonds.	636	211	7e-05	ENSGALG00000000259;ENSGALG00000000357;ENSGALG00000000374;ENSGALG00000000410;ENSGALG00000000419;ENSGALG00000000466;ENSGALG00000000498;ENSGALG00000000545;ENSGALG00000000564;ENSGALG00000000699;ENSGALG00000000707;ENSGALG00000000775;ENSGALG00000000786;ENSGALG00000000811;ENSGALG00000000855;ENSGALG00000000868;ENSGALG00000000905;ENSGALG00000001028;ENSGALG00000001049;ENSGALG00000001103;ENSGALG00000001331;…	636	40	0.21724	ENSGALG00000001315;ENSGALG00000001606;ENSGALG00000001943;ENSGALG00000003267;ENSGALG00000004212;ENSGALG00000004412;ENSGALG00000004455;ENSGALG00000004500;ENSGALG00000004583;ENSGALG00000005200;ENSGALG00000005779;ENSGALG00000006022;ENSGALG00000006298;ENSGALG00000006824;ENSGALG00000006956;ENSGALG00000007095;ENSGALG00000007174;ENSGALG00000007289;ENSGALG00000007492;ENSGALG00000007625;ENSGALG00000007750;…	636	10	0.99371	ENSGALG00000002555;ENSGALG00000008332;ENSGALG00000008734;ENSGALG00000009382;ENSGALG00000009388;ENSGALG00000009606;ENSGALG00000012869;ENSGALG00000013940;ENSGALG00000021273;ENSGALG00000028709	636	24	0.24379	ENSGALG00000000653;ENSGALG00000000786;ENSGALG00000001654;ENSGALG00000001768;ENSGALG00000002556;ENSGALG00000003016;ENSGALG00000003435;ENSGALG00000005747;ENSGALG00000005903;ENSGALG00000006819;ENSGALG00000009512;ENSGALG00000010200;ENSGALG00000011176;ENSGALG00000011930;ENSGALG00000012004;ENSGALG00000012610;ENSGALG00000012704;ENSGALG00000014261;ENSGALG00000014751;ENSGALG00000014930;ENSGALG00000017040;…	636	152	0.43909	ENSGALG00000000122;ENSGALG00000000151;ENSGALG00000000186;ENSGALG00000001062;ENSGALG00000001156;ENSGALG00000001158;ENSGALG00000001370;ENSGALG00000001392;ENSGALG00000001407;ENSGALG00000001419;ENSGALG00000001506;ENSGALG00000001600;ENSGALG00000001640;ENSGALG00000001668;ENSGALG00000001697;ENSGALG00000001780;ENSGALG00000002081;ENSGALG00000002107;ENSGALG00000002175;ENSGALG00000002318;ENSGALG00000002461;…	636	29	0.06538	ENSGALG00000000349;ENSGALG00000000404;ENSGALG00000000707;ENSGALG00000001169;ENSGALG00000001733;ENSGALG00000001901;ENSGALG00000002649;ENSGALG00000002719;ENSGALG00000002929;ENSGALG00000002987;ENSGALG00000004648;ENSGALG00000007036;ENSGALG00000007307;ENSGALG00000007437;ENSGALG00000008108;ENSGALG00000008287;ENSGALG00000008321;ENSGALG00000009608;ENSGALG00000010541;ENSGALG00000010678;ENSGALG00000010957;…	636	22	0.20379	ENSGALG00000000430;ENSGALG00000001250;ENSGALG00000004629;ENSGALG00000005108;ENSGALG00000005569;ENSGALG00000005674;ENSGALG00000008163;ENSGALG00000008559;ENSGALG00000009073;ENSGALG00000009942;ENSGALG00000010764;ENSGALG00000011990;ENSGALG00000012380;ENSGALG00000012408;ENSGALG00000013793;ENSGALG00000014067;ENSGALG00000014920;ENSGALG00000015415;ENSGALG00000015580;ENSGALG00000016831;ENSGALG00000017105;…
GO:0016485	protein processing	Any protein maturation process achieved by the cleavage of a peptide bond or bonds within a protein. Protein maturation is the process leading to the attainment of the full functional capacity of a protein.	76	38	0	ENSGALG00000000545;ENSGALG00000000775;ENSGALG00000000786;ENSGALG00000000855;ENSGALG00000002490;ENSGALG00000002578;ENSGALG00000003770;ENSGALG00000003818;ENSGALG00000003863;ENSGALG00000003942;ENSGALG00000004295;ENSGALG00000005659;ENSGALG00000005789;ENSGALG00000006379;ENSGALG00000006513;ENSGALG00000006855;ENSGALG00000006872;ENSGALG00000008280;ENSGALG00000008491;ENSGALG00000008933;ENSGALG00000009147;…	76	5	0.14888	ENSGALG00000001606;ENSGALG00000007625;ENSGALG00000009320;ENSGALG00000009945;ENSGALG00000016241	76	2	0.66884	ENSGALG00000008734;ENSGALG00000009388	76	6	0.15942	ENSGALG00000000653;ENSGALG00000000786;ENSGALG00000001654;ENSGALG00000012004;ENSGALG00000017040;ENSGALG00000027788	76	13	0.93401	ENSGALG00000003709;ENSGALG00000004957;ENSGALG00000006272;ENSGALG00000007090;ENSGALG00000008713;ENSGALG00000009725;ENSGALG00000011473;ENSGALG00000011835;ENSGALG00000012620;ENSGALG00000016509;ENSGALG00000017658;ENSGALG00000027788;ENSGALG00000028530	76	2	0.57578	ENSGALG00000002987;ENSGALG00000027874	76	2	0.48709	ENSGALG00000009073;ENSGALG00000017314
GO:0042787	protein ubiquitination involved in ubiquitin-dependent protein catabolic process	The process in which a ubiquitin group, or multiple groups, are covalently attached to the target protein, thereby initiating the degradation of that protein.	63	17	0.35027	ENSGALG00000001028;ENSGALG00000002225;ENSGALG00000003107;ENSGALG00000003111;ENSGALG00000003144;ENSGALG00000004190;ENSGALG00000006020;ENSGALG00000006960;ENSGALG00000008089;ENSGALG00000009314;ENSGALG00000010131;ENSGALG00000011017;ENSGALG00000011562;ENSGALG00000012386;ENSGALG00000016514;ENSGALG00000016564;ENSGALG00000023335	63	4	0.20283	ENSGALG00000001315;ENSGALG00000006956;ENSGALG00000007095;ENSGALG00000009320	63	2	0.56662	ENSGALG00000013940;ENSGALG00000028709	63	1	0.85348	ENSGALG00000012704	63	15	0.53216	ENSGALG00000001640;ENSGALG00000003634;ENSGALG00000004347;ENSGALG00000004655;ENSGALG00000005999;ENSGALG00000008625;ENSGALG00000010103;ENSGALG00000010881;ENSGALG00000012569;ENSGALG00000012683;ENSGALG00000013310;ENSGALG00000013651;ENSGALG00000016495;ENSGALG00000026820;ENSGALG00000027533	63	5	0.02098	ENSGALG00000001901;ENSGALG00000002929;ENSGALG00000011609;ENSGALG00000016772;ENSGALG00000016830	63	6	0.00219	ENSGALG00000005108;ENSGALG00000008559;ENSGALG00000009942;ENSGALG00000012380;ENSGALG00000014067;ENSGALG00000015415
GO:0043161	proteasome-mediated ubiquitin-dependent protein catabolic process	The chemical reactions and pathways resulting in the breakdown of a protein or peptide by hydrolysis of its peptide bonds, initiated by the covalent attachment of ubiquitin, and mediated by the proteasome.	162	41	0.40387	ENSGALG00000000410;ENSGALG00000000564;ENSGALG00000000699;ENSGALG00000000707;ENSGALG00000000868;ENSGALG00000001597;ENSGALG00000001848;ENSGALG00000002225;ENSGALG00000003107;ENSGALG00000003111;ENSGALG00000003128;ENSGALG00000003308;ENSGALG00000003331;ENSGALG00000003907;ENSGALG00000004078;ENSGALG00000004190;ENSGALG00000006020;ENSGALG00000006379;ENSGALG00000006960;ENSGALG00000007162;ENSGALG00000007934;…	162	12	0.01663	ENSGALG00000004500;ENSGALG00000005779;ENSGALG00000006824;ENSGALG00000006956;ENSGALG00000007750;ENSGALG00000008320;ENSGALG00000008648;ENSGALG00000009320;ENSGALG00000009906;ENSGALG00000014977;ENSGALG00000016497;ENSGALG00000026225	162	1	0.99306	ENSGALG00000028709	162	0	1	NA	162	35	0.75318	ENSGALG00000000122;ENSGALG00000001156;ENSGALG00000001600;ENSGALG00000001640;ENSGALG00000001668;ENSGALG00000002175;ENSGALG00000002761;ENSGALG00000003401;ENSGALG00000003648;ENSGALG00000003803;ENSGALG00000004655;ENSGALG00000004929;ENSGALG00000005999;ENSGALG00000008648;ENSGALG00000008860;ENSGALG00000008862;ENSGALG00000009249;ENSGALG00000009971;ENSGALG00000010016;ENSGALG00000010103;ENSGALG00000010412;…	162	12	0.00079	ENSGALG00000000349;ENSGALG00000000707;ENSGALG00000001901;ENSGALG00000002649;ENSGALG00000002719;ENSGALG00000008108;ENSGALG00000008287;ENSGALG00000009608;ENSGALG00000011609;ENSGALG00000015540;ENSGALG00000016830;ENSGALG00000028505	162	10	0.01953	ENSGALG00000004629;ENSGALG00000005108;ENSGALG00000009942;ENSGALG00000012380;ENSGALG00000012408;ENSGALG00000013793;ENSGALG00000014067;ENSGALG00000014920;ENSGALG00000015580;ENSGALG00000017105
GO:0051603	proteolysis involved in cellular protein catabolic process	The hydrolysis of a peptide bond or bonds within a protein as part of the chemical reactions and pathways resulting in the breakdown of a protein by individual cells.	289	83	0.04266	ENSGALG00000000259;ENSGALG00000000410;ENSGALG00000000564;ENSGALG00000000699;ENSGALG00000000707;ENSGALG00000000775;ENSGALG00000000855;ENSGALG00000000868;ENSGALG00000000905;ENSGALG00000001028;ENSGALG00000001103;ENSGALG00000001597;ENSGALG00000001848;ENSGALG00000002095;ENSGALG00000002225;ENSGALG00000003107;ENSGALG00000003111;ENSGALG00000003128;ENSGALG00000003144;ENSGALG00000003185;ENSGALG00000003208;…	289	21	0.00229	ENSGALG00000001315;ENSGALG00000004455;ENSGALG00000004500;ENSGALG00000004583;ENSGALG00000005779;ENSGALG00000006022;ENSGALG00000006824;ENSGALG00000006956;ENSGALG00000007095;ENSGALG00000007289;ENSGALG00000007492;ENSGALG00000007750;ENSGALG00000008320;ENSGALG00000008648;ENSGALG00000009320;ENSGALG00000009906;ENSGALG00000011427;ENSGALG00000013408;ENSGALG00000014977;ENSGALG00000016497;ENSGALG00000026225	289	2	0.99865	ENSGALG00000013940;ENSGALG00000028709	289	4	0.97617	ENSGALG00000012610;ENSGALG00000012704;ENSGALG00000014261;ENSGALG00000014930	289	57	0.95224	ENSGALG00000000122;ENSGALG00000001156;ENSGALG00000001419;ENSGALG00000001600;ENSGALG00000001640;ENSGALG00000001668;ENSGALG00000002107;ENSGALG00000002175;ENSGALG00000002761;ENSGALG00000003401;ENSGALG00000003547;ENSGALG00000003566;ENSGALG00000003634;ENSGALG00000003648;ENSGALG00000003803;ENSGALG00000004347;ENSGALG00000004655;ENSGALG00000004929;ENSGALG00000005714;ENSGALG00000005999;ENSGALG00000006969;…	289	18	0.08295	ENSGALG00000000349;ENSGALG00000000707;ENSGALG00000001901;ENSGALG00000002649;ENSGALG00000002719;ENSGALG00000002929;ENSGALG00000007307;ENSGALG00000008108;ENSGALG00000008287;ENSGALG00000009608;ENSGALG00000010957;ENSGALG00000011609;ENSGALG00000013348;ENSGALG00000015540;ENSGALG00000015693;ENSGALG00000016772;ENSGALG00000016830;ENSGALG00000028505	289	16	0.04301	ENSGALG00000004629;ENSGALG00000005108;ENSGALG00000005569;ENSGALG00000005674;ENSGALG00000008163;ENSGALG00000008559;ENSGALG00000009942;ENSGALG00000010764;ENSGALG00000012380;ENSGALG00000012408;ENSGALG00000013793;ENSGALG00000014067;ENSGALG00000014920;ENSGALG00000015415;ENSGALG00000015580;ENSGALG00000017105
GO:0043547	positive regulation of GTPase activity	Any process that activates or increases the activity of a GTPase.	221	66	0.03074	ENSGALG00000000154;ENSGALG00000000311;ENSGALG00000000993;ENSGALG00000001058;ENSGALG00000001944;ENSGALG00000002080;ENSGALG00000002329;ENSGALG00000002335;ENSGALG00000002549;ENSGALG00000002699;ENSGALG00000002850;ENSGALG00000003003;ENSGALG00000003717;ENSGALG00000003920;ENSGALG00000003932;ENSGALG00000004273;ENSGALG00000004364;ENSGALG00000004618;ENSGALG00000004663;ENSGALG00000004728;ENSGALG00000004816;…	221	18	0.00134	ENSGALG00000001737;ENSGALG00000002856;ENSGALG00000004645;ENSGALG00000004671;ENSGALG00000005637;ENSGALG00000005788;ENSGALG00000006663;ENSGALG00000007040;ENSGALG00000008415;ENSGALG00000009480;ENSGALG00000010352;ENSGALG00000010870;ENSGALG00000012273;ENSGALG00000012395;ENSGALG00000014977;ENSGALG00000015036;ENSGALG00000015083;ENSGALG00000016883	221	8	0.34168	ENSGALG00000003113;ENSGALG00000004273;ENSGALG00000008150;ENSGALG00000008744;ENSGALG00000009040;ENSGALG00000009368;ENSGALG00000017150;ENSGALG00000021079	221	9	0.21669	ENSGALG00000002525;ENSGALG00000005430;ENSGALG00000007054;ENSGALG00000008262;ENSGALG00000008949;ENSGALG00000009422;ENSGALG00000010435;ENSGALG00000017169;ENSGALG00000026572	221	60	0.11888	ENSGALG00000000122;ENSGALG00000000847;ENSGALG00000001163;ENSGALG00000001225;ENSGALG00000001419;ENSGALG00000001876;ENSGALG00000002038;ENSGALG00000002107;ENSGALG00000002193;ENSGALG00000002525;ENSGALG00000002562;ENSGALG00000002856;ENSGALG00000003322;ENSGALG00000004323;ENSGALG00000004578;ENSGALG00000004621;ENSGALG00000005042;ENSGALG00000006439;ENSGALG00000006526;ENSGALG00000006562;ENSGALG00000006695;…	221	7	0.32418	ENSGALG00000003412;ENSGALG00000008247;ENSGALG00000008881;ENSGALG00000009040;ENSGALG00000010140;ENSGALG00000021611;ENSGALG00000023364	221	12	0.00275	ENSGALG00000003572;ENSGALG00000003712;ENSGALG00000003819;ENSGALG00000005660;ENSGALG00000005781;ENSGALG00000006201;ENSGALG00000007721;ENSGALG00000009503;ENSGALG00000010764;ENSGALG00000012214;ENSGALG00000014408;ENSGALG00000017196
GO:0031281	positive regulation of cyclase activity	Any process that activates or increases the activity of a cyclase.	9	3	0.37793	ENSGALG00000006642;ENSGALG00000013803;ENSGALG00000027269	9	0	1	NA	9	0	1	NA	9	0	1	NA	9	6	0.00734	ENSGALG00000002557;ENSGALG00000006109;ENSGALG00000008177;ENSGALG00000013604;ENSGALG00000014182;ENSGALG00000015529	9	0	1	NA	9	0	1	NA
GO:0043085	positive regulation of catalytic activity	Any process that activates or increases the activity of an enzyme.	522	162	0.00747	ENSGALG00000000154;ENSGALG00000000311;ENSGALG00000000466;ENSGALG00000000551;ENSGALG00000000608;ENSGALG00000000667;ENSGALG00000000681;ENSGALG00000000993;ENSGALG00000001058;ENSGALG00000001189;ENSGALG00000001366;ENSGALG00000001551;ENSGALG00000001944;ENSGALG00000002016;ENSGALG00000002080;ENSGALG00000002113;ENSGALG00000002142;ENSGALG00000002329;ENSGALG00000002335;ENSGALG00000002549;ENSGALG00000002578;…	522	29	0.91414	ENSGALG00000001737;ENSGALG00000002856;ENSGALG00000003267;ENSGALG00000004412;ENSGALG00000004645;ENSGALG00000004671;ENSGALG00000004821;ENSGALG00000005200;ENSGALG00000005637;ENSGALG00000005788;ENSGALG00000006663;ENSGALG00000007040;ENSGALG00000007174;ENSGALG00000007289;ENSGALG00000007625;ENSGALG00000008415;ENSGALG00000009320;ENSGALG00000009480;ENSGALG00000010352;ENSGALG00000010410;ENSGALG00000010870;…	522	20	0.27386	ENSGALG00000000585;ENSGALG00000003113;ENSGALG00000003485;ENSGALG00000004273;ENSGALG00000006252;ENSGALG00000007714;ENSGALG00000008150;ENSGALG00000008281;ENSGALG00000008332;ENSGALG00000008744;ENSGALG00000008952;ENSGALG00000009040;ENSGALG00000009368;ENSGALG00000011982;ENSGALG00000015608;ENSGALG00000015615;ENSGALG00000017150;ENSGALG00000017242;ENSGALG00000021079;ENSGALG00000026163	522	16	0.74463	ENSGALG00000001501;ENSGALG00000002525;ENSGALG00000005054;ENSGALG00000005430;ENSGALG00000007054;ENSGALG00000007555;ENSGALG00000008262;ENSGALG00000008949;ENSGALG00000009422;ENSGALG00000009724;ENSGALG00000010435;ENSGALG00000012429;ENSGALG00000014872;ENSGALG00000017169;ENSGALG00000026572;ENSGALG00000028005	522	152	0.07467	ENSGALG00000000122;ENSGALG00000000186;ENSGALG00000000847;ENSGALG00000001163;ENSGALG00000001225;ENSGALG00000001289;ENSGALG00000001419;ENSGALG00000001569;ENSGALG00000001617;ENSGALG00000001840;ENSGALG00000001876;ENSGALG00000002028;ENSGALG00000002038;ENSGALG00000002107;ENSGALG00000002175;ENSGALG00000002193;ENSGALG00000002197;ENSGALG00000002216;ENSGALG00000002346;ENSGALG00000002525;ENSGALG00000002557;…	522	18	0.10903	ENSGALG00000003412;ENSGALG00000003446;ENSGALG00000004648;ENSGALG00000004998;ENSGALG00000008247;ENSGALG00000008287;ENSGALG00000008881;ENSGALG00000009040;ENSGALG00000010052;ENSGALG00000010140;ENSGALG00000010463;ENSGALG00000014891;ENSGALG00000015589;ENSGALG00000015596;ENSGALG00000021611;ENSGALG00000023364;ENSGALG00000028005;ENSGALG00000029145	522	19	0.42173	ENSGALG00000001501;ENSGALG00000002267;ENSGALG00000003572;ENSGALG00000003712;ENSGALG00000003819;ENSGALG00000005660;ENSGALG00000005781;ENSGALG00000006201;ENSGALG00000007721;ENSGALG00000007932;ENSGALG00000008163;ENSGALG00000009073;ENSGALG00000009298;ENSGALG00000009503;ENSGALG00000009966;ENSGALG00000010764;ENSGALG00000012214;ENSGALG00000014408;ENSGALG00000017196
GO:0032768	regulation of monooxygenase activity	Any process that modulates the activity of a monooxygenase.	9	6	0.00847	ENSGALG00000000608;ENSGALG00000012200;ENSGALG00000012444;ENSGALG00000013183;ENSGALG00000016564;ENSGALG00000026757	9	0	1	NA	9	0	1	NA	9	0	1	NA	9	3	0.35968	ENSGALG00000003716;ENSGALG00000005936;ENSGALG00000011620	9	0	1	NA	9	0	1	NA
GO:0051336	regulation of hydrolase activity	Any process that modulates the frequency, rate or extent of hydrolase activity, the catalysis of the hydrolysis of various bonds, e.g. C-O, C-N, C-C, phosphoric anhydride bonds, etc. Hydrolase is the systematic name for any enzyme of EC class 3.	459	130	0.06738	ENSGALG00000000154;ENSGALG00000000311;ENSGALG00000000419;ENSGALG00000000466;ENSGALG00000000551;ENSGALG00000000619;ENSGALG00000000674;ENSGALG00000000993;ENSGALG00000001058;ENSGALG00000001366;ENSGALG00000001565;ENSGALG00000001944;ENSGALG00000002016;ENSGALG00000002080;ENSGALG00000002225;ENSGALG00000002329;ENSGALG00000002335;ENSGALG00000002549;ENSGALG00000002699;ENSGALG00000002850;ENSGALG00000002990;…	459	30	0.58221	ENSGALG00000001737;ENSGALG00000002656;ENSGALG00000002856;ENSGALG00000003267;ENSGALG00000004412;ENSGALG00000004645;ENSGALG00000004671;ENSGALG00000005200;ENSGALG00000005637;ENSGALG00000005788;ENSGALG00000006663;ENSGALG00000007040;ENSGALG00000007174;ENSGALG00000007289;ENSGALG00000007625;ENSGALG00000008415;ENSGALG00000009338;ENSGALG00000009480;ENSGALG00000009627;ENSGALG00000009692;ENSGALG00000010352;…	459	15	0.39947	ENSGALG00000000585;ENSGALG00000002579;ENSGALG00000003113;ENSGALG00000004273;ENSGALG00000007714;ENSGALG00000008150;ENSGALG00000008744;ENSGALG00000009040;ENSGALG00000009368;ENSGALG00000010950;ENSGALG00000010978;ENSGALG00000012869;ENSGALG00000017150;ENSGALG00000021079;ENSGALG00000025898	459	19	0.0933	ENSGALG00000002525;ENSGALG00000002556;ENSGALG00000002671;ENSGALG00000005430;ENSGALG00000006130;ENSGALG00000007054;ENSGALG00000008262;ENSGALG00000008949;ENSGALG00000009349;ENSGALG00000009422;ENSGALG00000009512;ENSGALG00000010435;ENSGALG00000011680;ENSGALG00000011930;ENSGALG00000014872;ENSGALG00000017040;ENSGALG00000017169;ENSGALG00000019553;ENSGALG00000026572	459	132	0.00488	ENSGALG00000000122;ENSGALG00000000186;ENSGALG00000000847;ENSGALG00000001163;ENSGALG00000001225;ENSGALG00000001419;ENSGALG00000001506;ENSGALG00000001569;ENSGALG00000001697;ENSGALG00000001876;ENSGALG00000002038;ENSGALG00000002107;ENSGALG00000002193;ENSGALG00000002197;ENSGALG00000002525;ENSGALG00000002562;ENSGALG00000002623;ENSGALG00000002701;ENSGALG00000002761;ENSGALG00000002764;ENSGALG00000002856;…	459	16	0.11767	ENSGALG00000001169;ENSGALG00000002987;ENSGALG00000003412;ENSGALG00000003906;ENSGALG00000004648;ENSGALG00000008247;ENSGALG00000008881;ENSGALG00000009040;ENSGALG00000009961;ENSGALG00000010140;ENSGALG00000010463;ENSGALG00000010541;ENSGALG00000014891;ENSGALG00000015589;ENSGALG00000021611;ENSGALG00000023364	459	19	0.2161	ENSGALG00000001250;ENSGALG00000003572;ENSGALG00000003712;ENSGALG00000003819;ENSGALG00000005569;ENSGALG00000005660;ENSGALG00000005781;ENSGALG00000005834;ENSGALG00000006201;ENSGALG00000007721;ENSGALG00000008163;ENSGALG00000009503;ENSGALG00000010649;ENSGALG00000010764;ENSGALG00000012214;ENSGALG00000014408;ENSGALG00000014920;ENSGALG00000016831;ENSGALG00000017196
GO:0060191	regulation of lipase activity	Any process that modulates the frequency, rate or extent of lipase activity, the hydrolysis of a lipid or phospholipid.	19	10	0.007	ENSGALG00000000619;ENSGALG00000003857;ENSGALG00000003936;ENSGALG00000005544;ENSGALG00000006418;ENSGALG00000006973;ENSGALG00000007109;ENSGALG00000007114;ENSGALG00000014368;ENSGALG00000015708	19	0	1	NA	19	2	0.10924	ENSGALG00000007714;ENSGALG00000010978	19	0	1	NA	19	6	0.27979	ENSGALG00000001569;ENSGALG00000003875;ENSGALG00000008661;ENSGALG00000015729;ENSGALG00000016992;ENSGALG00000017091	19	0	1	NA	19	0	1	NA
GO:0010608	posttranscriptional regulation of gene expression	Any process that modulates the frequency, rate or extent of gene expression after the production of an RNA transcript.	140	27	0.93335	ENSGALG00000001558;ENSGALG00000002734;ENSGALG00000002880;ENSGALG00000002881;ENSGALG00000003765;ENSGALG00000005198;ENSGALG00000007276;ENSGALG00000007364;ENSGALG00000007530;ENSGALG00000009177;ENSGALG00000009978;ENSGALG00000010178;ENSGALG00000010560;ENSGALG00000011494;ENSGALG00000012000;ENSGALG00000012292;ENSGALG00000012350;ENSGALG00000013183;ENSGALG00000013649;ENSGALG00000014386;ENSGALG00000015813;…	140	12	0.00551	ENSGALG00000001965;ENSGALG00000003267;ENSGALG00000004738;ENSGALG00000005198;ENSGALG00000006672;ENSGALG00000009565;ENSGALG00000009802;ENSGALG00000010042;ENSGALG00000010694;ENSGALG00000011434;ENSGALG00000011464;ENSGALG00000015297	140	5	0.40857	ENSGALG00000002645;ENSGALG00000006160;ENSGALG00000008281;ENSGALG00000010961;ENSGALG00000014442	140	6	0.24158	ENSGALG00000002150;ENSGALG00000002183;ENSGALG00000003337;ENSGALG00000005054;ENSGALG00000012115;ENSGALG00000014930	140	27	0.9071	ENSGALG00000001310;ENSGALG00000001725;ENSGALG00000001728;ENSGALG00000002197;ENSGALG00000002488;ENSGALG00000003272;ENSGALG00000003716;ENSGALG00000003937;ENSGALG00000004588;ENSGALG00000004667;ENSGALG00000004813;ENSGALG00000004831;ENSGALG00000005326;ENSGALG00000007494;ENSGALG00000009309;ENSGALG00000011468;ENSGALG00000011555;ENSGALG00000012529;ENSGALG00000012712;ENSGALG00000012973;ENSGALG00000013604;…	140	3	0.69115	ENSGALG00000003108;ENSGALG00000008864;ENSGALG00000009328	140	8	0.06674	ENSGALG00000000611;ENSGALG00000001253;ENSGALG00000006068;ENSGALG00000012050;ENSGALG00000014516;ENSGALG00000016481;ENSGALG00000016764;ENSGALG00000016831
GO:0060255	regulation of macromolecule metabolic process	Any process that modulates the frequency, rate or extent of the chemical reactions and pathways involving macromolecules, any molecule of high relative molecular mass, the structure of which essentially comprises the multiple repetition of units derived, actually or conceptually, from molecules of low relative molecular mass.	1829	461	0.64445	ENSGALG00000000259;ENSGALG00000000410;ENSGALG00000000419;ENSGALG00000000466;ENSGALG00000000498;ENSGALG00000000504;ENSGALG00000000516;ENSGALG00000000545;ENSGALG00000000551;ENSGALG00000000573;ENSGALG00000000608;ENSGALG00000000616;ENSGALG00000000678;ENSGALG00000000681;ENSGALG00000000699;ENSGALG00000000745;ENSGALG00000000777;ENSGALG00000000811;ENSGALG00000000812;ENSGALG00000000836;ENSGALG00000000887;…	1829	82	0.42708	ENSGALG00000000106;ENSGALG00000000669;ENSGALG00000000761;ENSGALG00000000843;ENSGALG00000001606;ENSGALG00000001965;ENSGALG00000002029;ENSGALG00000003267;ENSGALG00000003786;ENSGALG00000004288;ENSGALG00000004375;ENSGALG00000004412;ENSGALG00000004500;ENSGALG00000004612;ENSGALG00000004659;ENSGALG00000004738;ENSGALG00000004821;ENSGALG00000005198;ENSGALG00000005200;ENSGALG00000006672;ENSGALG00000006824;…	1829	62	0.19948	ENSGALG00000000367;ENSGALG00000000607;ENSGALG00000000949;ENSGALG00000002555;ENSGALG00000002645;ENSGALG00000002878;ENSGALG00000002886;ENSGALG00000003485;ENSGALG00000003952;ENSGALG00000004435;ENSGALG00000005123;ENSGALG00000005351;ENSGALG00000005839;ENSGALG00000005932;ENSGALG00000005981;ENSGALG00000006016;ENSGALG00000006160;ENSGALG00000006252;ENSGALG00000006367;ENSGALG00000006809;ENSGALG00000007539;…	1829	55	0.92883	ENSGALG00000000379;ENSGALG00000000476;ENSGALG00000000653;ENSGALG00000001270;ENSGALG00000001416;ENSGALG00000001501;ENSGALG00000001583;ENSGALG00000001654;ENSGALG00000002150;ENSGALG00000002183;ENSGALG00000002453;ENSGALG00000002556;ENSGALG00000002864;ENSGALG00000003324;ENSGALG00000003337;ENSGALG00000004508;ENSGALG00000005054;ENSGALG00000005263;ENSGALG00000005768;ENSGALG00000005985;ENSGALG00000006934;…	1829	524	0.25429	ENSGALG00000000112;ENSGALG00000000122;ENSGALG00000000186;ENSGALG00000000209;ENSGALG00000000242;ENSGALG00000000244;ENSGALG00000000273;ENSGALG00000000284;ENSGALG00000000402;ENSGALG00000000523;ENSGALG00000000525;ENSGALG00000000672;ENSGALG00000000712;ENSGALG00000000713;ENSGALG00000000769;ENSGALG00000000818;ENSGALG00000000884;ENSGALG00000000972;ENSGALG00000001021;ENSGALG00000001037;ENSGALG00000001093;…	1829	76	0.00565	ENSGALG00000000106;ENSGALG00000000349;ENSGALG00000000404;ENSGALG00000000747;ENSGALG00000001169;ENSGALG00000001476;ENSGALG00000001733;ENSGALG00000001901;ENSGALG00000001947;ENSGALG00000002139;ENSGALG00000002682;ENSGALG00000002689;ENSGALG00000002719;ENSGALG00000002929;ENSGALG00000002942;ENSGALG00000002987;ENSGALG00000003096;ENSGALG00000003108;ENSGALG00000003304;ENSGALG00000003400;ENSGALG00000003446;…	1829	83	0.13317	ENSGALG00000000146;ENSGALG00000000611;ENSGALG00000000830;ENSGALG00000000845;ENSGALG00000000862;ENSGALG00000001250;ENSGALG00000001253;ENSGALG00000001501;ENSGALG00000001639;ENSGALG00000001971;ENSGALG00000002267;ENSGALG00000002415;ENSGALG00000002469;ENSGALG00000002888;ENSGALG00000002971;ENSGALG00000003026;ENSGALG00000003712;ENSGALG00000003759;ENSGALG00000004186;ENSGALG00000005108;ENSGALG00000005531;…
GO:0051246	regulation of protein metabolic process	Any process that modulates the frequency, rate or extent of the chemical reactions and pathways involving a protein.	894	254	0.16277	ENSGALG00000000259;ENSGALG00000000410;ENSGALG00000000419;ENSGALG00000000466;ENSGALG00000000498;ENSGALG00000000545;ENSGALG00000000551;ENSGALG00000000681;ENSGALG00000000811;ENSGALG00000000812;ENSGALG00000001267;ENSGALG00000001270;ENSGALG00000001366;ENSGALG00000001551;ENSGALG00000001558;ENSGALG00000001565;ENSGALG00000001678;ENSGALG00000001826;ENSGALG00000001889;ENSGALG00000002016;ENSGALG00000002055;…	894	51	0.01723	ENSGALG00000001606;ENSGALG00000001965;ENSGALG00000002029;ENSGALG00000003267;ENSGALG00000003786;ENSGALG00000004375;ENSGALG00000004412;ENSGALG00000004500;ENSGALG00000004612;ENSGALG00000004659;ENSGALG00000004738;ENSGALG00000004821;ENSGALG00000005198;ENSGALG00000005200;ENSGALG00000006672;ENSGALG00000006824;ENSGALG00000006956;ENSGALG00000007174;ENSGALG00000007289;ENSGALG00000007625;ENSGALG00000008320;…	894	26	0.72185	ENSGALG00000000607;ENSGALG00000000949;ENSGALG00000002555;ENSGALG00000002645;ENSGALG00000003485;ENSGALG00000005123;ENSGALG00000005981;ENSGALG00000008281;ENSGALG00000008332;ENSGALG00000009388;ENSGALG00000010930;ENSGALG00000010950;ENSGALG00000010961;ENSGALG00000011982;ENSGALG00000012869;ENSGALG00000014442;ENSGALG00000015608;ENSGALG00000015615;ENSGALG00000016431;ENSGALG00000016912;ENSGALG00000017068;…	894	32	0.74488	ENSGALG00000000379;ENSGALG00000000476;ENSGALG00000000653;ENSGALG00000001270;ENSGALG00000001416;ENSGALG00000001501;ENSGALG00000001654;ENSGALG00000002150;ENSGALG00000002183;ENSGALG00000002453;ENSGALG00000002556;ENSGALG00000002864;ENSGALG00000003337;ENSGALG00000005985;ENSGALG00000007555;ENSGALG00000008060;ENSGALG00000009512;ENSGALG00000009724;ENSGALG00000011930;ENSGALG00000012115;ENSGALG00000012429;…	894	248	0.80568	ENSGALG00000000122;ENSGALG00000000186;ENSGALG00000000209;ENSGALG00000000273;ENSGALG00000000523;ENSGALG00000000525;ENSGALG00000001021;ENSGALG00000001156;ENSGALG00000001289;ENSGALG00000001310;ENSGALG00000001412;ENSGALG00000001419;ENSGALG00000001506;ENSGALG00000001595;ENSGALG00000001600;ENSGALG00000001613;ENSGALG00000001617;ENSGALG00000001633;ENSGALG00000001697;ENSGALG00000001725;ENSGALG00000001729;…	894	40	0.00871	ENSGALG00000000349;ENSGALG00000001169;ENSGALG00000001476;ENSGALG00000001733;ENSGALG00000001901;ENSGALG00000001947;ENSGALG00000002719;ENSGALG00000002929;ENSGALG00000002987;ENSGALG00000003400;ENSGALG00000003446;ENSGALG00000004236;ENSGALG00000004648;ENSGALG00000004998;ENSGALG00000005107;ENSGALG00000007664;ENSGALG00000007669;ENSGALG00000008108;ENSGALG00000008287;ENSGALG00000008864;ENSGALG00000009328;…	894	39	0.13257	ENSGALG00000000146;ENSGALG00000000611;ENSGALG00000000845;ENSGALG00000001250;ENSGALG00000001501;ENSGALG00000002267;ENSGALG00000002971;ENSGALG00000003712;ENSGALG00000005569;ENSGALG00000005834;ENSGALG00000006068;ENSGALG00000006599;ENSGALG00000007932;ENSGALG00000008163;ENSGALG00000008485;ENSGALG00000008837;ENSGALG00000009298;ENSGALG00000009445;ENSGALG00000009503;ENSGALG00000009942;ENSGALG00000009966;…
GO:0080090	regulation of primary metabolic process	Any process that modulates the frequency, rate or extent of the chemical reactions and pathways within a cell or an organism involving those compounds formed as a part of the normal anabolic and catabolic processes. These processes take place in most, if not all, cells of the organism.	1812	466	0.52247	ENSGALG00000000241;ENSGALG00000000259;ENSGALG00000000410;ENSGALG00000000419;ENSGALG00000000466;ENSGALG00000000498;ENSGALG00000000504;ENSGALG00000000516;ENSGALG00000000545;ENSGALG00000000551;ENSGALG00000000573;ENSGALG00000000616;ENSGALG00000000678;ENSGALG00000000681;ENSGALG00000000699;ENSGALG00000000777;ENSGALG00000000811;ENSGALG00000000812;ENSGALG00000000836;ENSGALG00000000887;ENSGALG00000001000;…	1812	87	0.0818	ENSGALG00000000106;ENSGALG00000000669;ENSGALG00000000703;ENSGALG00000000843;ENSGALG00000001606;ENSGALG00000001965;ENSGALG00000002029;ENSGALG00000002519;ENSGALG00000003267;ENSGALG00000003786;ENSGALG00000004288;ENSGALG00000004375;ENSGALG00000004412;ENSGALG00000004500;ENSGALG00000004612;ENSGALG00000004659;ENSGALG00000004738;ENSGALG00000004821;ENSGALG00000005198;ENSGALG00000005200;ENSGALG00000006672;…	1812	60	0.26906	ENSGALG00000000607;ENSGALG00000000949;ENSGALG00000001857;ENSGALG00000002555;ENSGALG00000002645;ENSGALG00000002878;ENSGALG00000002886;ENSGALG00000003485;ENSGALG00000003952;ENSGALG00000005123;ENSGALG00000005351;ENSGALG00000005839;ENSGALG00000005932;ENSGALG00000005981;ENSGALG00000006016;ENSGALG00000006252;ENSGALG00000006367;ENSGALG00000006809;ENSGALG00000007226;ENSGALG00000007539;ENSGALG00000008107;…	1812	55	0.91769	ENSGALG00000000379;ENSGALG00000000476;ENSGALG00000000653;ENSGALG00000001270;ENSGALG00000001416;ENSGALG00000001501;ENSGALG00000001583;ENSGALG00000001654;ENSGALG00000002150;ENSGALG00000002183;ENSGALG00000002453;ENSGALG00000002556;ENSGALG00000002864;ENSGALG00000003324;ENSGALG00000003337;ENSGALG00000004508;ENSGALG00000005054;ENSGALG00000005263;ENSGALG00000005768;ENSGALG00000005985;ENSGALG00000006934;…	1812	513	0.71109	ENSGALG00000000094;ENSGALG00000000122;ENSGALG00000000186;ENSGALG00000000209;ENSGALG00000000242;ENSGALG00000000244;ENSGALG00000000273;ENSGALG00000000284;ENSGALG00000000402;ENSGALG00000000523;ENSGALG00000000525;ENSGALG00000000672;ENSGALG00000000713;ENSGALG00000000769;ENSGALG00000000884;ENSGALG00000000972;ENSGALG00000001021;ENSGALG00000001037;ENSGALG00000001093;ENSGALG00000001101;ENSGALG00000001143;…	1812	76	0.00425	ENSGALG00000000106;ENSGALG00000000349;ENSGALG00000000404;ENSGALG00000000747;ENSGALG00000001169;ENSGALG00000001476;ENSGALG00000001733;ENSGALG00000001901;ENSGALG00000001947;ENSGALG00000002139;ENSGALG00000002682;ENSGALG00000002689;ENSGALG00000002719;ENSGALG00000002929;ENSGALG00000002942;ENSGALG00000002987;ENSGALG00000003096;ENSGALG00000003108;ENSGALG00000003304;ENSGALG00000003400;ENSGALG00000003446;…	1812	83	0.11303	ENSGALG00000000146;ENSGALG00000000611;ENSGALG00000000830;ENSGALG00000000845;ENSGALG00000000862;ENSGALG00000001250;ENSGALG00000001501;ENSGALG00000001639;ENSGALG00000001971;ENSGALG00000002267;ENSGALG00000002415;ENSGALG00000002469;ENSGALG00000002888;ENSGALG00000002971;ENSGALG00000003026;ENSGALG00000003712;ENSGALG00000003759;ENSGALG00000004186;ENSGALG00000005108;ENSGALG00000005531;ENSGALG00000005540;…
GO:0034248	regulation of cellular amide metabolic process	Any process that modulates the frequency, rate or extent of the chemical reactions and pathways involving amides.	129	28	0.78023	ENSGALG00000001558;ENSGALG00000002016;ENSGALG00000002734;ENSGALG00000002880;ENSGALG00000002881;ENSGALG00000005004;ENSGALG00000005198;ENSGALG00000007276;ENSGALG00000007364;ENSGALG00000007530;ENSGALG00000009177;ENSGALG00000009240;ENSGALG00000009978;ENSGALG00000010178;ENSGALG00000010560;ENSGALG00000011494;ENSGALG00000011594;ENSGALG00000012000;ENSGALG00000012292;ENSGALG00000013649;ENSGALG00000014386;…	129	11	0.00803	ENSGALG00000001965;ENSGALG00000003267;ENSGALG00000004738;ENSGALG00000005198;ENSGALG00000006672;ENSGALG00000009565;ENSGALG00000010042;ENSGALG00000010694;ENSGALG00000011464;ENSGALG00000015297;ENSGALG00000029142	129	4	0.54242	ENSGALG00000002645;ENSGALG00000008281;ENSGALG00000010961;ENSGALG00000014442	129	7	0.30759	ENSGALG00000002150;ENSGALG00000002183;ENSGALG00000002453;ENSGALG00000002864;ENSGALG00000003337;ENSGALG00000012115;ENSGALG00000014930	129	25	0.89428	ENSGALG00000001310;ENSGALG00000001725;ENSGALG00000002197;ENSGALG00000002488;ENSGALG00000003272;ENSGALG00000003937;ENSGALG00000004096;ENSGALG00000004588;ENSGALG00000004813;ENSGALG00000004831;ENSGALG00000005326;ENSGALG00000007494;ENSGALG00000008661;ENSGALG00000009309;ENSGALG00000011468;ENSGALG00000011555;ENSGALG00000012529;ENSGALG00000012973;ENSGALG00000013069;ENSGALG00000014867;ENSGALG00000015414;…	129	2	0.84169	ENSGALG00000008864;ENSGALG00000009328	129	6	0.26831	ENSGALG00000000611;ENSGALG00000006068;ENSGALG00000012050;ENSGALG00000014516;ENSGALG00000016481;ENSGALG00000016764
GO:1902003	regulation of beta-amyloid formation	Any process that modulates the frequency, rate or extent of beta-amyloid formation.	5	0	1	NA	5	0	1	NA	5	0	1	NA	5	2	0.00839	ENSGALG00000002453;ENSGALG00000002864	5	1	0.73954	ENSGALG00000004096	5	0	1	NA	5	0	1	NA
GO:0010506	regulation of autophagy	Any process that modulates the frequency, rate or extent of autophagy. Autophagy is the process in which cells digest parts of their own cytoplasm.	92	19	0.82297	ENSGALG00000001525;ENSGALG00000002095;ENSGALG00000002959;ENSGALG00000003211;ENSGALG00000003705;ENSGALG00000005160;ENSGALG00000005707;ENSGALG00000007550;ENSGALG00000008974;ENSGALG00000009916;ENSGALG00000010746;ENSGALG00000011562;ENSGALG00000012550;ENSGALG00000012761;ENSGALG00000012974;ENSGALG00000013493;ENSGALG00000013738;ENSGALG00000026493;ENSGALG00000027860	92	8	0.02002	ENSGALG00000003381;ENSGALG00000007700;ENSGALG00000008051;ENSGALG00000010199;ENSGALG00000012929;ENSGALG00000014832;ENSGALG00000014977;ENSGALG00000027188	92	2	0.76698	ENSGALG00000001727;ENSGALG00000028822	92	2	0.76698	ENSGALG00000011299;ENSGALG00000013907	92	32	0.00968	ENSGALG00000000909;ENSGALG00000002124;ENSGALG00000002761;ENSGALG00000003409;ENSGALG00000003648;ENSGALG00000003860;ENSGALG00000003933;ENSGALG00000004140;ENSGALG00000004727;ENSGALG00000005772;ENSGALG00000007161;ENSGALG00000007590;ENSGALG00000007877;ENSGALG00000008357;ENSGALG00000008909;ENSGALG00000009061;ENSGALG00000010103;ENSGALG00000010476;ENSGALG00000010826;ENSGALG00000011251;ENSGALG00000011274;…	92	3	0.41119	ENSGALG00000004474;ENSGALG00000008819;ENSGALG00000016681	92	4	0.5538	ENSGALG00000000845;ENSGALG00000005674;ENSGALG00000009503;ENSGALG00000012214
GO:0031323	regulation of cellular metabolic process	Any process that modulates the frequency, rate or extent of the chemical reactions and pathways by which individual cells transform chemical substances.	1812	464	0.60684	ENSGALG00000000241;ENSGALG00000000259;ENSGALG00000000410;ENSGALG00000000419;ENSGALG00000000466;ENSGALG00000000504;ENSGALG00000000516;ENSGALG00000000545;ENSGALG00000000551;ENSGALG00000000573;ENSGALG00000000608;ENSGALG00000000616;ENSGALG00000000674;ENSGALG00000000678;ENSGALG00000000681;ENSGALG00000000699;ENSGALG00000000777;ENSGALG00000000811;ENSGALG00000000836;ENSGALG00000000887;ENSGALG00000001000;…	1812	86	0.26142	ENSGALG00000000106;ENSGALG00000000669;ENSGALG00000000703;ENSGALG00000000843;ENSGALG00000001965;ENSGALG00000002519;ENSGALG00000003267;ENSGALG00000003786;ENSGALG00000004288;ENSGALG00000004375;ENSGALG00000004412;ENSGALG00000004500;ENSGALG00000004612;ENSGALG00000004659;ENSGALG00000004738;ENSGALG00000004821;ENSGALG00000005198;ENSGALG00000005200;ENSGALG00000006672;ENSGALG00000006824;ENSGALG00000006956;…	1812	61	0.22065	ENSGALG00000000607;ENSGALG00000000949;ENSGALG00000001857;ENSGALG00000002555;ENSGALG00000002579;ENSGALG00000002645;ENSGALG00000002878;ENSGALG00000002886;ENSGALG00000003485;ENSGALG00000003952;ENSGALG00000004435;ENSGALG00000005123;ENSGALG00000005351;ENSGALG00000005839;ENSGALG00000005932;ENSGALG00000005981;ENSGALG00000006016;ENSGALG00000006252;ENSGALG00000006367;ENSGALG00000006809;ENSGALG00000007226;…	1812	60	0.61911	ENSGALG00000000379;ENSGALG00000000476;ENSGALG00000000653;ENSGALG00000001270;ENSGALG00000001416;ENSGALG00000001501;ENSGALG00000001583;ENSGALG00000001654;ENSGALG00000001812;ENSGALG00000002150;ENSGALG00000002183;ENSGALG00000002453;ENSGALG00000002556;ENSGALG00000002671;ENSGALG00000002864;ENSGALG00000003324;ENSGALG00000003337;ENSGALG00000004508;ENSGALG00000005054;ENSGALG00000005263;ENSGALG00000005768;…	1812	518	0.56509	ENSGALG00000000094;ENSGALG00000000122;ENSGALG00000000186;ENSGALG00000000209;ENSGALG00000000242;ENSGALG00000000244;ENSGALG00000000273;ENSGALG00000000284;ENSGALG00000000402;ENSGALG00000000523;ENSGALG00000000525;ENSGALG00000000672;ENSGALG00000000712;ENSGALG00000000713;ENSGALG00000000769;ENSGALG00000000884;ENSGALG00000000972;ENSGALG00000001021;ENSGALG00000001037;ENSGALG00000001093;ENSGALG00000001101;…	1812	72	0.0019	ENSGALG00000000106;ENSGALG00000000349;ENSGALG00000000404;ENSGALG00000000747;ENSGALG00000001169;ENSGALG00000001476;ENSGALG00000001733;ENSGALG00000001901;ENSGALG00000001947;ENSGALG00000002139;ENSGALG00000002682;ENSGALG00000002689;ENSGALG00000002719;ENSGALG00000002929;ENSGALG00000002942;ENSGALG00000002987;ENSGALG00000003096;ENSGALG00000003108;ENSGALG00000003304;ENSGALG00000003400;ENSGALG00000003446;…	1812	83	0.11303	ENSGALG00000000146;ENSGALG00000000611;ENSGALG00000000830;ENSGALG00000000845;ENSGALG00000000862;ENSGALG00000001250;ENSGALG00000001501;ENSGALG00000001639;ENSGALG00000001971;ENSGALG00000002267;ENSGALG00000002415;ENSGALG00000002469;ENSGALG00000002888;ENSGALG00000002971;ENSGALG00000003026;ENSGALG00000003484;ENSGALG00000003712;ENSGALG00000003759;ENSGALG00000004186;ENSGALG00000005108;ENSGALG00000005531;…
GO:0090322	regulation of superoxide metabolic process	Any process that modulates the rate, frequency, or extent of superoxide metabolism, the chemical reactions and pathways involving superoxide, the superoxide anion O2- (superoxide free radical), or any compound containing this species.	10	7	0.00288	ENSGALG00000002016;ENSGALG00000009240;ENSGALG00000012200;ENSGALG00000014984;ENSGALG00000015216;ENSGALG00000015844;ENSGALG00000026757	10	0	1	NA	10	0	1	NA	10	1	0.26203	ENSGALG00000010747	10	1	0.93222	ENSGALG00000005420	10	0	1	NA	10	0	1	NA
GO:0043409	negative regulation of MAPK cascade	Any process that stops, prevents, or reduces the frequency, rate or extent of signal transduction mediated by the MAPKKK cascade.	58	18	0.14527	ENSGALG00000002016;ENSGALG00000003473;ENSGALG00000003863;ENSGALG00000004816;ENSGALG00000006382;ENSGALG00000007396;ENSGALG00000007650;ENSGALG00000008010;ENSGALG00000010886;ENSGALG00000011419;ENSGALG00000011524;ENSGALG00000013742;ENSGALG00000014561;ENSGALG00000014948;ENSGALG00000014984;ENSGALG00000016421;ENSGALG00000021656;ENSGALG00000028155	58	1	0.8881	ENSGALG00000013867	58	0	1	NA	58	1	0.82926	ENSGALG00000012429	58	22	0.00996	ENSGALG00000000523;ENSGALG00000001419;ENSGALG00000001633;ENSGALG00000002138;ENSGALG00000002870;ENSGALG00000003634;ENSGALG00000003875;ENSGALG00000005554;ENSGALG00000007668;ENSGALG00000009241;ENSGALG00000009450;ENSGALG00000011207;ENSGALG00000012023;ENSGALG00000014233;ENSGALG00000014638;ENSGALG00000015443;ENSGALG00000016281;ENSGALG00000016906;ENSGALG00000017077;ENSGALG00000027641;ENSGALG00000028203;…	58	1	0.77409	ENSGALG00000008287	58	3	0.12733	ENSGALG00000003712;ENSGALG00000005834;ENSGALG00000006599
GO:0046328	regulation of JNK cascade	Any process that modulates the frequency, rate or extent of signal transduction mediated by the JNK cascade.	57	20	0.99308	ENSGALG00000000681;ENSGALG00000001889;ENSGALG00000003473;ENSGALG00000003987;ENSGALG00000006254;ENSGALG00000006415;ENSGALG00000006707;ENSGALG00000007396;ENSGALG00000008010;ENSGALG00000009740;ENSGALG00000011008;ENSGALG00000012735;ENSGALG00000012827;ENSGALG00000013468;ENSGALG00000014984;ENSGALG00000015216;ENSGALG00000016564;ENSGALG00000021017;ENSGALG00000028256;ENSGALG00000028376	57	3	0.35226	ENSGALG00000009692;ENSGALG00000012792;ENSGALG00000012888	57	2	0.51236	ENSGALG00000017242;ENSGALG00000026163	57	2	0.51236	ENSGALG00000017119;ENSGALG00000028005	57	11	0.82061	ENSGALG00000001419;ENSGALG00000004082;ENSGALG00000005802;ENSGALG00000006609;ENSGALG00000009241;ENSGALG00000009450;ENSGALG00000012023;ENSGALG00000012342;ENSGALG00000015443;ENSGALG00000016196;ENSGALG00000017330	57	3	0.17354	ENSGALG00000002987;ENSGALG00000015259;ENSGALG00000028005	57	5	0.00725	ENSGALG00000005834;ENSGALG00000006599;ENSGALG00000007932;ENSGALG00000009298;ENSGALG00000016889
GO:0046330	positive regulation of JNK cascade	Any process that activates or increases the frequency, rate or extent of signal transduction mediated by the JNK cascade.	39	19	0.00076	ENSGALG00000000681;ENSGALG00000001889;ENSGALG00000003987;ENSGALG00000006254;ENSGALG00000006415;ENSGALG00000006707;ENSGALG00000007396;ENSGALG00000008010;ENSGALG00000009740;ENSGALG00000011008;ENSGALG00000012735;ENSGALG00000012827;ENSGALG00000013468;ENSGALG00000014984;ENSGALG00000015216;ENSGALG00000016564;ENSGALG00000021017;ENSGALG00000028256;ENSGALG00000028376	39	1	0.77029	ENSGALG00000012792	39	2	0.32627	ENSGALG00000017242;ENSGALG00000026163	39	2	0.32627	ENSGALG00000017119;ENSGALG00000028005	39	5	0.96975	ENSGALG00000001419;ENSGALG00000004082;ENSGALG00000005802;ENSGALG00000012342;ENSGALG00000017330	39	3	0.07458	ENSGALG00000002987;ENSGALG00000015259;ENSGALG00000028005	39	2	0.20312	ENSGALG00000007932;ENSGALG00000009298
GO:0033674	positive regulation of kinase activity	Any process that activates or increases the frequency, rate or extent of kinase activity, the catalysis of the transfer of a phosphate group, usually from ATP, to a substrate molecule.	169	58	0.32154	ENSGALG00000000681;ENSGALG00000001551;ENSGALG00000002016;ENSGALG00000002113;ENSGALG00000002142;ENSGALG00000002699;ENSGALG00000003011;ENSGALG00000003103;ENSGALG00000003642;ENSGALG00000003863;ENSGALG00000003932;ENSGALG00000003987;ENSGALG00000004398;ENSGALG00000005462;ENSGALG00000006219;ENSGALG00000006254;ENSGALG00000006413;ENSGALG00000006415;ENSGALG00000006418;ENSGALG00000006655;ENSGALG00000007130;…	169	6	0.59776	ENSGALG00000004821;ENSGALG00000007174;ENSGALG00000008415;ENSGALG00000009320;ENSGALG00000011434;ENSGALG00000015822	169	9	0.21463	ENSGALG00000003485;ENSGALG00000006252;ENSGALG00000008281;ENSGALG00000008332;ENSGALG00000011982;ENSGALG00000015608;ENSGALG00000015615;ENSGALG00000017242;ENSGALG00000026163	169	5	0.57379	ENSGALG00000007555;ENSGALG00000009724;ENSGALG00000012429;ENSGALG00000014872;ENSGALG00000028005	169	54	0.00755	ENSGALG00000001289;ENSGALG00000001419;ENSGALG00000001617;ENSGALG00000001840;ENSGALG00000002028;ENSGALG00000002175;ENSGALG00000002197;ENSGALG00000002346;ENSGALG00000002678;ENSGALG00000002761;ENSGALG00000003078;ENSGALG00000003398;ENSGALG00000003657;ENSGALG00000003875;ENSGALG00000004530;ENSGALG00000005554;ENSGALG00000005714;ENSGALG00000005843;ENSGALG00000006267;ENSGALG00000006546;ENSGALG00000007015;…	169	6	0.25454	ENSGALG00000003446;ENSGALG00000004998;ENSGALG00000008287;ENSGALG00000010052;ENSGALG00000015596;ENSGALG00000028005	169	3	0.70676	ENSGALG00000007932;ENSGALG00000009298;ENSGALG00000009966
GO:0010862	positive regulation of pathway-restricted SMAD protein phosphorylation	Any process that increases the rate, frequency or extent of pathway-restricted SMAD protein phosphorylation. Pathway-restricted SMAD proteins and common-partner SMAD proteins are involved in the transforming growth factor beta receptor signaling pathways.	12	3	0.58547	ENSGALG00000012444;ENSGALG00000012787;ENSGALG00000028407	12	0	1	NA	12	1	0.30557	ENSGALG00000005981	12	3	0.00476	ENSGALG00000005985;ENSGALG00000012429;ENSGALG00000016293	12	3	0.56441	ENSGALG00000003803;ENSGALG00000007668;ENSGALG00000010291	12	1	0.26428	ENSGALG00000010291	12	0	1	NA
GO:0070374	positive regulation of ERK1 and ERK2 cascade	Any process that activates or increases the frequency, rate or extent of signal transduction mediated by the ERK1 and ERK2 cascade.	58	23	0.00649	ENSGALG00000001270;ENSGALG00000002329;ENSGALG00000003003;ENSGALG00000003642;ENSGALG00000004594;ENSGALG00000005544;ENSGALG00000008302;ENSGALG00000008836;ENSGALG00000009262;ENSGALG00000009268;ENSGALG00000009740;ENSGALG00000011104;ENSGALG00000014567;ENSGALG00000014585;ENSGALG00000014984;ENSGALG00000015235;ENSGALG00000015708;ENSGALG00000016564;ENSGALG00000021656;ENSGALG00000026733;ENSGALG00000028256;…	58	2	0.63743	ENSGALG00000004821;ENSGALG00000010870	58	1	0.82926	ENSGALG00000026163	58	6	0.00743	ENSGALG00000001270;ENSGALG00000002453;ENSGALG00000012429;ENSGALG00000013907;ENSGALG00000014872;ENSGALG00000016881	58	16	0.27987	ENSGALG00000001412;ENSGALG00000001840;ENSGALG00000003634;ENSGALG00000003875;ENSGALG00000004096;ENSGALG00000005802;ENSGALG00000009378;ENSGALG00000009927;ENSGALG00000010103;ENSGALG00000011835;ENSGALG00000012178;ENSGALG00000016906;ENSGALG00000016992;ENSGALG00000017179;ENSGALG00000024470;ENSGALG00000028821	58	3	0.17983	ENSGALG00000001476;ENSGALG00000002987;ENSGALG00000004998	58	0	1	NA
GO:0045741	positive regulation of epidermal growth factor-activated receptor activity	Any process that activates or increases the frequency, rate or extent of EGF-activated receptor activity.	5	1	0.75047	ENSGALG00000023521	5	0	1	NA	5	2	0.00839	ENSGALG00000008281;ENSGALG00000015608	5	0	1	NA	5	1	0.73954	ENSGALG00000010103	5	0	1	NA	5	0	1	NA
GO:0045860	positive regulation of protein kinase activity	Any process that activates or increases the frequency, rate or extent of protein kinase activity.	157	54	0.00247	ENSGALG00000000681;ENSGALG00000001551;ENSGALG00000002016;ENSGALG00000002113;ENSGALG00000002142;ENSGALG00000003011;ENSGALG00000003103;ENSGALG00000003642;ENSGALG00000003863;ENSGALG00000003932;ENSGALG00000003987;ENSGALG00000004398;ENSGALG00000005462;ENSGALG00000006219;ENSGALG00000006254;ENSGALG00000006413;ENSGALG00000006415;ENSGALG00000006418;ENSGALG00000006655;ENSGALG00000007158;ENSGALG00000007365;…	157	6	0.52504	ENSGALG00000004821;ENSGALG00000007174;ENSGALG00000008415;ENSGALG00000009320;ENSGALG00000011434;ENSGALG00000015822	157	7	0.47249	ENSGALG00000003485;ENSGALG00000008281;ENSGALG00000011982;ENSGALG00000015608;ENSGALG00000015615;ENSGALG00000017242;ENSGALG00000026163	157	5	0.50785	ENSGALG00000007555;ENSGALG00000009724;ENSGALG00000012429;ENSGALG00000014872;ENSGALG00000028005	157	50	0.01057	ENSGALG00000001289;ENSGALG00000001419;ENSGALG00000001617;ENSGALG00000002028;ENSGALG00000002175;ENSGALG00000002197;ENSGALG00000002346;ENSGALG00000002678;ENSGALG00000002761;ENSGALG00000003078;ENSGALG00000003398;ENSGALG00000003657;ENSGALG00000003875;ENSGALG00000004530;ENSGALG00000005554;ENSGALG00000005714;ENSGALG00000006267;ENSGALG00000006546;ENSGALG00000007015;ENSGALG00000007874;ENSGALG00000008058;…	157	6	0.20521	ENSGALG00000003446;ENSGALG00000004998;ENSGALG00000008287;ENSGALG00000010052;ENSGALG00000015596;ENSGALG00000028005	157	3	0.65847	ENSGALG00000007932;ENSGALG00000009298;ENSGALG00000009966
GO:0050731	positive regulation of peptidyl-tyrosine phosphorylation	Any process that activates or increases the frequency, rate or extent of the phosphorylation of peptidyl-tyrosine.	62	20	0.09423	ENSGALG00000002055;ENSGALG00000002142;ENSGALG00000003775;ENSGALG00000003932;ENSGALG00000004594;ENSGALG00000006254;ENSGALG00000007141;ENSGALG00000007416;ENSGALG00000008010;ENSGALG00000008999;ENSGALG00000010697;ENSGALG00000010866;ENSGALG00000011684;ENSGALG00000014124;ENSGALG00000014860;ENSGALG00000015216;ENSGALG00000015422;ENSGALG00000015708;ENSGALG00000016564;ENSGALG00000023521	62	1	0.90385	ENSGALG00000027983	62	4	0.50824	ENSGALG00000000949;ENSGALG00000008281;ENSGALG00000015608;ENSGALG00000015615	62	2	0.55788	ENSGALG00000009724;ENSGALG00000014872	62	27	0.0004	ENSGALG00000000209;ENSGALG00000002028;ENSGALG00000002678;ENSGALG00000003589;ENSGALG00000003657;ENSGALG00000003775;ENSGALG00000003875;ENSGALG00000006546;ENSGALG00000007015;ENSGALG00000007874;ENSGALG00000008193;ENSGALG00000008714;ENSGALG00000009724;ENSGALG00000010103;ENSGALG00000010818;ENSGALG00000010847;ENSGALG00000011206;ENSGALG00000012178;ENSGALG00000014716;ENSGALG00000014804;ENSGALG00000014884;…	62	1	0.7962	ENSGALG00000015596	62	0	1	NA
GO:0045086	positive regulation of interleukin-2 biosynthetic process	Any process that activates or increases the frequency, rate or extent of the chemical reactions and pathways resulting in the formation of interleukin-2.	6	5	0.00399	ENSGALG00000003282;ENSGALG00000004398;ENSGALG00000007416;ENSGALG00000008669;ENSGALG00000012830	6	0	1	NA	6	0	1	NA	6	0	1	NA	6	0	1	NA	6	0	1	NA	6	0	1	NA
GO:0010950	positive regulation of endopeptidase activity	Any process that increases the frequency, rate or extent of endopeptidase activity, the endohydrolysis of peptide bonds within proteins.	35	11	0.20903	ENSGALG00000000466;ENSGALG00000001366;ENSGALG00000002990;ENSGALG00000003076;ENSGALG00000003818;ENSGALG00000004003;ENSGALG00000004974;ENSGALG00000008094;ENSGALG00000008701;ENSGALG00000011020;ENSGALG00000011531	35	5	0.00868	ENSGALG00000003267;ENSGALG00000004412;ENSGALG00000005200;ENSGALG00000007174;ENSGALG00000007625	35	0	1	NA	35	0	1	NA	35	8	0.60555	ENSGALG00000000122;ENSGALG00000000186;ENSGALG00000002761;ENSGALG00000005772;ENSGALG00000008661;ENSGALG00000009241;ENSGALG00000011297;ENSGALG00000017330	35	1	0.59197	ENSGALG00000004648	35	0	1	NA
GO:0031401	positive regulation of protein modification process	Any process that activates or increases the frequency, rate or extent of the covalent alteration of one or more amino acid residues within a protein.	357	108	0.80589	ENSGALG00000000551;ENSGALG00000000681;ENSGALG00000001270;ENSGALG00000001551;ENSGALG00000001826;ENSGALG00000001889;ENSGALG00000002016;ENSGALG00000002055;ENSGALG00000002113;ENSGALG00000002142;ENSGALG00000002219;ENSGALG00000002329;ENSGALG00000003003;ENSGALG00000003011;ENSGALG00000003103;ENSGALG00000003254;ENSGALG00000003568;ENSGALG00000003642;ENSGALG00000003775;ENSGALG00000003863;ENSGALG00000003932;…	357	14	0.44781	ENSGALG00000003786;ENSGALG00000004821;ENSGALG00000007174;ENSGALG00000008415;ENSGALG00000009320;ENSGALG00000010410;ENSGALG00000010870;ENSGALG00000011434;ENSGALG00000012124;ENSGALG00000012792;ENSGALG00000014977;ENSGALG00000015822;ENSGALG00000027188;ENSGALG00000027983	357	13	0.47489	ENSGALG00000000607;ENSGALG00000000949;ENSGALG00000002555;ENSGALG00000003485;ENSGALG00000005981;ENSGALG00000008281;ENSGALG00000008332;ENSGALG00000011982;ENSGALG00000015608;ENSGALG00000015615;ENSGALG00000017068;ENSGALG00000017242;ENSGALG00000026163	357	14	0.8516	ENSGALG00000001270;ENSGALG00000001416;ENSGALG00000001501;ENSGALG00000002453;ENSGALG00000005985;ENSGALG00000007555;ENSGALG00000009724;ENSGALG00000012429;ENSGALG00000013907;ENSGALG00000014872;ENSGALG00000016293;ENSGALG00000016881;ENSGALG00000017119;ENSGALG00000028005	357	118	0.00178	ENSGALG00000000122;ENSGALG00000000209;ENSGALG00000000525;ENSGALG00000001289;ENSGALG00000001412;ENSGALG00000001419;ENSGALG00000001595;ENSGALG00000001600;ENSGALG00000001613;ENSGALG00000001617;ENSGALG00000001633;ENSGALG00000001840;ENSGALG00000001946;ENSGALG00000002028;ENSGALG00000002143;ENSGALG00000002175;ENSGALG00000002197;ENSGALG00000002346;ENSGALG00000002678;ENSGALG00000002761;ENSGALG00000003078;…	357	14	0.06724	ENSGALG00000001476;ENSGALG00000002719;ENSGALG00000002987;ENSGALG00000003400;ENSGALG00000003446;ENSGALG00000004998;ENSGALG00000008287;ENSGALG00000010052;ENSGALG00000010291;ENSGALG00000014891;ENSGALG00000015259;ENSGALG00000015596;ENSGALG00000028005;ENSGALG00000029145	357	11	0.3353	ENSGALG00000001501;ENSGALG00000002267;ENSGALG00000007932;ENSGALG00000008837;ENSGALG00000009298;ENSGALG00000009503;ENSGALG00000009966;ENSGALG00000012214;ENSGALG00000015547;ENSGALG00000016889;ENSGALG00000020251
GO:1903061	positive regulation of protein lipidation	Any process that activates or increases the frequency, rate or extent of protein lipidation.	3	0	1	NA	3	0	1	NA	3	0	1	NA	3	0	1	NA	3	1	0.55383	ENSGALG00000003648	3	0	1	NA	3	2	0.00135	ENSGALG00000009503;ENSGALG00000012214
GO:2000786	positive regulation of autophagosome assembly	Any process that activates or increases the frequency, rate or extent of autophagic vacuole assembly.	5	1	0.75047	ENSGALG00000026493	5	0	1	NA	5	0	1	NA	5	0	1	NA	5	1	0.73954	ENSGALG00000007877	5	1	0.11999	ENSGALG00000008819	5	2	0.00437	ENSGALG00000009503;ENSGALG00000012214
GO:0010873	positive regulation of cholesterol esterification	Any process that increases the frequency, rate or extent of cholesterol esterification. Cholesterol esterification is the lipid modification process in which a sterol ester is formed by the combination of a carboxylic acid (often a fatty acid) and cholesterol. In the blood this process is associated with the conversion of free cholesterol into cholesteryl ester, which is then sequestered into the…	4	4	0.00344	ENSGALG00000000241;ENSGALG00000007109;ENSGALG00000007114;ENSGALG00000014368	4	0	1	NA	4	0	1	NA	4	0	1	NA	4	0	1	NA	4	0	1	NA	4	0	1	NA
GO:0010907	positive regulation of glucose metabolic process	Any process that increases the rate, frequency or extent of glucose metabolism. Glucose metabolic processes are the chemical reactions and pathways involving glucose, the aldohexose gluco-hexose.	11	1	0.95289	ENSGALG00000011104	11	3	0.0066	ENSGALG00000000703;ENSGALG00000013867;ENSGALG00000017370	11	0	1	NA	11	0	1	NA	11	1	0.94823	ENSGALG00000011620	11	1	0.24521	ENSGALG00000004959	11	2	0.02209	ENSGALG00000009901;ENSGALG00000011278
GO:0031396	regulation of protein ubiquitination	Any process that modulates the frequency, rate or extent of the addition of ubiquitin groups to a protein.	76	14	0.91053	ENSGALG00000003799;ENSGALG00000003907;ENSGALG00000006703;ENSGALG00000008569;ENSGALG00000008807;ENSGALG00000010643;ENSGALG00000011400;ENSGALG00000011562;ENSGALG00000012386;ENSGALG00000012974;ENSGALG00000016564;ENSGALG00000016909;ENSGALG00000021656;ENSGALG00000023335	76	3	0.53659	ENSGALG00000004659;ENSGALG00000009320;ENSGALG00000016497	76	0	1	NA	76	0	1	NA	76	20	0.32757	ENSGALG00000002197;ENSGALG00000003547;ENSGALG00000003634;ENSGALG00000003875;ENSGALG00000004655;ENSGALG00000005675;ENSGALG00000007599;ENSGALG00000009971;ENSGALG00000010000;ENSGALG00000010103;ENSGALG00000012342;ENSGALG00000014078;ENSGALG00000014166;ENSGALG00000014743;ENSGALG00000015529;ENSGALG00000016313;ENSGALG00000017181;ENSGALG00000017330;ENSGALG00000025915;ENSGALG00000027506	76	7	0.11066	ENSGALG00000002929;ENSGALG00000003400;ENSGALG00000008287;ENSGALG00000012638;ENSGALG00000015387;ENSGALG00000016772;ENSGALG00000029145	76	6	0.00561	ENSGALG00000002267;ENSGALG00000008837;ENSGALG00000012380;ENSGALG00000014067;ENSGALG00000015580;ENSGALG00000028906
GO:0031397	negative regulation of protein ubiquitination	Any process that stops, prevents, or reduces the frequency, rate or extent of the addition of ubiquitin groups to a protein.	29	5	0.86625	ENSGALG00000003799;ENSGALG00000003907;ENSGALG00000006703;ENSGALG00000008569;ENSGALG00000011400	29	1	0.66482	ENSGALG00000009320	29	0	1	NA	29	0	1	NA	29	5	0.84831	ENSGALG00000003875;ENSGALG00000010000;ENSGALG00000014166;ENSGALG00000016313;ENSGALG00000017330	29	4	0.0057	ENSGALG00000002929;ENSGALG00000012638;ENSGALG00000015387;ENSGALG00000016772	29	3	0.02346	ENSGALG00000012380;ENSGALG00000014067;ENSGALG00000015580
GO:0045859	regulation of protein kinase activity	Any process that modulates the frequency, rate or extent of protein kinase activity.	254	82	0.15841	ENSGALG00000000681;ENSGALG00000001551;ENSGALG00000001678;ENSGALG00000002016;ENSGALG00000002113;ENSGALG00000002142;ENSGALG00000003011;ENSGALG00000003103;ENSGALG00000003473;ENSGALG00000003642;ENSGALG00000003863;ENSGALG00000003932;ENSGALG00000003987;ENSGALG00000004398;ENSGALG00000005397;ENSGALG00000005462;ENSGALG00000006219;ENSGALG00000006254;ENSGALG00000006312;ENSGALG00000006382;ENSGALG00000006413;…	254	9	0.59921	ENSGALG00000004821;ENSGALG00000007174;ENSGALG00000008415;ENSGALG00000009320;ENSGALG00000011343;ENSGALG00000011434;ENSGALG00000013867;ENSGALG00000015822;ENSGALG00000016997	254	7	0.86768	ENSGALG00000003485;ENSGALG00000008281;ENSGALG00000011982;ENSGALG00000015608;ENSGALG00000015615;ENSGALG00000017242;ENSGALG00000026163	254	9	0.34962	ENSGALG00000000379;ENSGALG00000000476;ENSGALG00000002864;ENSGALG00000007555;ENSGALG00000008060;ENSGALG00000009724;ENSGALG00000012429;ENSGALG00000014872;ENSGALG00000028005	254	88	0.00273	ENSGALG00000000122;ENSGALG00000000523;ENSGALG00000001021;ENSGALG00000001289;ENSGALG00000001419;ENSGALG00000001600;ENSGALG00000001617;ENSGALG00000001633;ENSGALG00000001926;ENSGALG00000002028;ENSGALG00000002138;ENSGALG00000002175;ENSGALG00000002197;ENSGALG00000002346;ENSGALG00000002678;ENSGALG00000002761;ENSGALG00000003078;ENSGALG00000003398;ENSGALG00000003634;ENSGALG00000003657;ENSGALG00000003675;…	254	7	0.46096	ENSGALG00000001947;ENSGALG00000003446;ENSGALG00000004998;ENSGALG00000008287;ENSGALG00000010052;ENSGALG00000015596;ENSGALG00000028005	254	6	0.46277	ENSGALG00000000845;ENSGALG00000007932;ENSGALG00000008485;ENSGALG00000009298;ENSGALG00000009966;ENSGALG00000011278
GO:0071901	negative regulation of protein serine/threonine kinase activity	Any process that decreases the rate, frequency, or extent of protein serine/threonine kinase activity.	48	15	0.16574	ENSGALG00000002016;ENSGALG00000003473;ENSGALG00000006219;ENSGALG00000006382;ENSGALG00000008010;ENSGALG00000008302;ENSGALG00000010638;ENSGALG00000010886;ENSGALG00000011419;ENSGALG00000012386;ENSGALG00000014561;ENSGALG00000014948;ENSGALG00000021686;ENSGALG00000028155;ENSGALG00000028318	48	0	1	NA	48	0	1	NA	48	2	0.42312	ENSGALG00000008060;ENSGALG00000012429	48	22	0.00057	ENSGALG00000000523;ENSGALG00000001021;ENSGALG00000001419;ENSGALG00000001926;ENSGALG00000002138;ENSGALG00000002761;ENSGALG00000003634;ENSGALG00000003875;ENSGALG00000004237;ENSGALG00000005554;ENSGALG00000007000;ENSGALG00000007668;ENSGALG00000009241;ENSGALG00000009450;ENSGALG00000010537;ENSGALG00000011207;ENSGALG00000012569;ENSGALG00000016906;ENSGALG00000026896;ENSGALG00000027036;ENSGALG00000027641;…	48	0	1	NA	48	1	0.64735	ENSGALG00000011278
GO:1901800	positive regulation of proteasomal protein catabolic process	Any process that activates or increases the frequency, rate or extent of proteasomal protein catabolic process.	46	7	0.9521	ENSGALG00000004078;ENSGALG00000008021;ENSGALG00000011562;ENSGALG00000012179;ENSGALG00000015163;ENSGALG00000016514;ENSGALG00000023335	46	4	0.08873	ENSGALG00000004500;ENSGALG00000006956;ENSGALG00000009320;ENSGALG00000014977	46	1	0.75362	ENSGALG00000028709	46	0	1	NA	46	15	0.10432	ENSGALG00000000122;ENSGALG00000001419;ENSGALG00000001600;ENSGALG00000003803;ENSGALG00000008860;ENSGALG00000010016;ENSGALG00000010103;ENSGALG00000011620;ENSGALG00000011880;ENSGALG00000012683;ENSGALG00000013651;ENSGALG00000014743;ENSGALG00000016003;ENSGALG00000016313;ENSGALG00000016457	46	5	0.00576	ENSGALG00000000349;ENSGALG00000001901;ENSGALG00000002719;ENSGALG00000008108;ENSGALG00000008287	46	3	0.07507	ENSGALG00000009942;ENSGALG00000012408;ENSGALG00000014067
GO:1903364	positive regulation of cellular protein catabolic process	Any process that activates or increases the frequency, rate or extent of cellular protein catabolic process.	58	11	0.86452	ENSGALG00000002881;ENSGALG00000004078;ENSGALG00000008021;ENSGALG00000011562;ENSGALG00000012179;ENSGALG00000013742;ENSGALG00000014510;ENSGALG00000015163;ENSGALG00000016514;ENSGALG00000016564;ENSGALG00000023335	58	5	0.06206	ENSGALG00000004375;ENSGALG00000004500;ENSGALG00000006956;ENSGALG00000009320;ENSGALG00000014977	58	1	0.82926	ENSGALG00000028709	58	0	1	NA	58	22	0.00996	ENSGALG00000000122;ENSGALG00000001419;ENSGALG00000001600;ENSGALG00000003634;ENSGALG00000003803;ENSGALG00000004655;ENSGALG00000005675;ENSGALG00000006546;ENSGALG00000007599;ENSGALG00000008860;ENSGALG00000010016;ENSGALG00000010103;ENSGALG00000011620;ENSGALG00000011880;ENSGALG00000012023;ENSGALG00000012683;ENSGALG00000013651;ENSGALG00000014743;ENSGALG00000016003;ENSGALG00000016313;ENSGALG00000016457;…	58	5	1	ENSGALG00000000349;ENSGALG00000001901;ENSGALG00000002719;ENSGALG00000008108;ENSGALG00000008287	58	3	0.12733	ENSGALG00000009942;ENSGALG00000012408;ENSGALG00000014067
GO:1903070	negative regulation of ER-associated ubiquitin-dependent protein catabolic process	Any process that stops, prevents or reduces the frequency, rate or extent of ER-associated ubiquitin-dependent protein catabolic process.	3	0	1	NA	3	0	1	NA	3	0	1	NA	3	0	1	NA	3	1	0.55383	ENSGALG00000003648	3	0	1	NA	3	2	0.00135	ENSGALG00000014067;ENSGALG00000014920
GO:0032269	negative regulation of cellular protein metabolic process	Any process that stops, prevents, or reduces the frequency, rate or extent of the chemical reactions and pathways involving a protein, occurring at the level of an individual cell.	339	94	0.07254	ENSGALG00000000259;ENSGALG00000000410;ENSGALG00000000419;ENSGALG00000001270;ENSGALG00000001558;ENSGALG00000001565;ENSGALG00000002016;ENSGALG00000002142;ENSGALG00000002225;ENSGALG00000002661;ENSGALG00000003208;ENSGALG00000003473;ENSGALG00000003568;ENSGALG00000003799;ENSGALG00000003863;ENSGALG00000003907;ENSGALG00000003935;ENSGALG00000004143;ENSGALG00000004190;ENSGALG00000004816;ENSGALG00000005297;…	339	13	0.83363	ENSGALG00000003267;ENSGALG00000004375;ENSGALG00000006824;ENSGALG00000009320;ENSGALG00000009565;ENSGALG00000009692;ENSGALG00000010042;ENSGALG00000010870;ENSGALG00000012631;ENSGALG00000013867;ENSGALG00000015036;ENSGALG00000016997;ENSGALG00000017370	339	7	0.8873	ENSGALG00000008332;ENSGALG00000010930;ENSGALG00000010950;ENSGALG00000012869;ENSGALG00000014442;ENSGALG00000016431;ENSGALG00000016912	339	14	0.13795	ENSGALG00000000476;ENSGALG00000001270;ENSGALG00000002150;ENSGALG00000002556;ENSGALG00000002864;ENSGALG00000008060;ENSGALG00000009512;ENSGALG00000009724;ENSGALG00000011930;ENSGALG00000012115;ENSGALG00000012429;ENSGALG00000014930;ENSGALG00000017040;ENSGALG00000019553	339	96	0.28233	ENSGALG00000000122;ENSGALG00000000209;ENSGALG00000000523;ENSGALG00000001021;ENSGALG00000001156;ENSGALG00000001419;ENSGALG00000001506;ENSGALG00000001600;ENSGALG00000001633;ENSGALG00000001697;ENSGALG00000001725;ENSGALG00000001926;ENSGALG00000002138;ENSGALG00000002197;ENSGALG00000002488;ENSGALG00000002761;ENSGALG00000002870;ENSGALG00000003015;ENSGALG00000003512;ENSGALG00000003580;ENSGALG00000003589;…	339	13	0.36382	ENSGALG00000001169;ENSGALG00000001733;ENSGALG00000002929;ENSGALG00000002987;ENSGALG00000004236;ENSGALG00000008287;ENSGALG00000008864;ENSGALG00000010541;ENSGALG00000012638;ENSGALG00000015387;ENSGALG00000016772;ENSGALG00000021611;ENSGALG00000027874	339	18	0.00951	ENSGALG00000000146;ENSGALG00000000611;ENSGALG00000001250;ENSGALG00000003712;ENSGALG00000005569;ENSGALG00000005834;ENSGALG00000006068;ENSGALG00000006599;ENSGALG00000009445;ENSGALG00000011278;ENSGALG00000012050;ENSGALG00000012380;ENSGALG00000014067;ENSGALG00000014516;ENSGALG00000014920;ENSGALG00000015580;ENSGALG00000016481;ENSGALG00000016831
GO:1903363	negative regulation of cellular protein catabolic process	Any process that stops, prevents or reduces the frequency, rate or extent of cellular protein catabolic process.	19	5	0.5035	ENSGALG00000000259;ENSGALG00000000410;ENSGALG00000003208;ENSGALG00000003907;ENSGALG00000006379	19	4	0.00455	ENSGALG00000004375;ENSGALG00000006824;ENSGALG00000009320;ENSGALG00000015036	19	0	1	NA	19	0	1	NA	19	2	0.95876	ENSGALG00000001419;ENSGALG00000003648	19	1	0.38501	ENSGALG00000016772	19	2	1	ENSGALG00000014067;ENSGALG00000014920
GO:0006693	prostaglandin metabolic process	The chemical reactions and pathways involving prostaglandins, any of a group of biologically active metabolites which contain a cyclopentane ring due to the formation of a bond between two carbons of a fatty acid. They have a wide range of biological activities.	11	8	0.00094	ENSGALG00000000667;ENSGALG00000002159;ENSGALG00000004594;ENSGALG00000009505;ENSGALG00000010402;ENSGALG00000010769;ENSGALG00000012735;ENSGALG00000022882	11	0	1	NA	11	0	1	NA	11	0	1	NA	11	2	0.77218	ENSGALG00000001314;ENSGALG00000002761	11	0	1	NA	11	0	1	NA
GO:0019369	arachidonic acid metabolic process	The chemical reactions and pathways involving arachidonic acid, a straight chain fatty acid with 20 carbon atoms and four double bonds per molecule. Arachidonic acid is the all-Z-(5,8,11,14)-isomer.	6	5	0.00399	ENSGALG00000005795;ENSGALG00000007119;ENSGALG00000009505;ENSGALG00000011894;ENSGALG00000016690	6	0	1	NA	6	0	1	NA	6	0	1	NA	6	1	0.801	ENSGALG00000001314	6	0	1	NA	6	0	1	NA
GO:0032787	monocarboxylic acid metabolic process	The chemical reactions and pathways involving monocarboxylic acids, any organic acid containing one carboxyl (COOH) group or anion (COO-).	184	104	1e-05	ENSGALG00000000241;ENSGALG00000000667;ENSGALG00000001445;ENSGALG00000002159;ENSGALG00000002182;ENSGALG00000002187;ENSGALG00000002412;ENSGALG00000002775;ENSGALG00000002797;ENSGALG00000002891;ENSGALG00000002899;ENSGALG00000002925;ENSGALG00000003155;ENSGALG00000003242;ENSGALG00000003326;ENSGALG00000003863;ENSGALG00000003942;ENSGALG00000003972;ENSGALG00000004196;ENSGALG00000004553;ENSGALG00000004594;…	184	11	0.07833	ENSGALG00000000703;ENSGALG00000002683;ENSGALG00000003267;ENSGALG00000007481;ENSGALG00000009330;ENSGALG00000011155;ENSGALG00000012834;ENSGALG00000014832;ENSGALG00000023243;ENSGALG00000027188;ENSGALG00000028046	184	3	0.9175	ENSGALG00000010978;ENSGALG00000014442;ENSGALG00000024271	184	7	0.7661	ENSGALG00000000184;ENSGALG00000006352;ENSGALG00000008060;ENSGALG00000011450;ENSGALG00000012748;ENSGALG00000015876;ENSGALG00000028142	184	33	0.97499	ENSGALG00000000094;ENSGALG00000000112;ENSGALG00000001314;ENSGALG00000002761;ENSGALG00000003193;ENSGALG00000003362;ENSGALG00000003518;ENSGALG00000004222;ENSGALG00000005043;ENSGALG00000005554;ENSGALG00000005739;ENSGALG00000006939;ENSGALG00000008659;ENSGALG00000010000;ENSGALG00000010225;ENSGALG00000011216;ENSGALG00000011555;ENSGALG00000011620;ENSGALG00000011870;ENSGALG00000013069;ENSGALG00000013235;…	184	2	0.94952	ENSGALG00000004959;ENSGALG00000016430	184	3	0.75961	ENSGALG00000001117;ENSGALG00000001992;ENSGALG00000005439
GO:0000038	very long-chain fatty acid metabolic process	The chemical reactions and pathways involving a fatty acid which has a chain length greater than C22.	15	9	0.00331	ENSGALG00000002159;ENSGALG00000002187;ENSGALG00000004965;ENSGALG00000005647;ENSGALG00000005860;ENSGALG00000011704;ENSGALG00000012131;ENSGALG00000014683;ENSGALG00000014730	15	1	0.43158	ENSGALG00000007481	15	0	1	NA	15	3	1	ENSGALG00000012748;ENSGALG00000015876;ENSGALG00000028142	15	1	0.98238	ENSGALG00000016314	15	0	1	NA	15	0	1	NA
GO:0006631	fatty acid metabolic process	The chemical reactions and pathways involving fatty acids, aliphatic monocarboxylic acids liberated from naturally occurring fats and oils by hydrolysis.	119	69	0.00328	ENSGALG00000000667;ENSGALG00000002159;ENSGALG00000002187;ENSGALG00000002775;ENSGALG00000002891;ENSGALG00000002899;ENSGALG00000002925;ENSGALG00000003942;ENSGALG00000003972;ENSGALG00000004553;ENSGALG00000004594;ENSGALG00000004965;ENSGALG00000005206;ENSGALG00000005494;ENSGALG00000005647;ENSGALG00000005795;ENSGALG00000005857;ENSGALG00000005860;ENSGALG00000006073;ENSGALG00000006219;ENSGALG00000006680;…	119	8	0.07287	ENSGALG00000000703;ENSGALG00000002683;ENSGALG00000007481;ENSGALG00000009330;ENSGALG00000014832;ENSGALG00000023243;ENSGALG00000027188;ENSGALG00000028046	119	2	0.87604	ENSGALG00000010978;ENSGALG00000024271	119	7	0.41049	ENSGALG00000000184;ENSGALG00000006352;ENSGALG00000008060;ENSGALG00000011450;ENSGALG00000012748;ENSGALG00000015876;ENSGALG00000028142	119	19	0.98451	ENSGALG00000000094;ENSGALG00000000112;ENSGALG00000001314;ENSGALG00000002761;ENSGALG00000003518;ENSGALG00000005043;ENSGALG00000005554;ENSGALG00000005739;ENSGALG00000008659;ENSGALG00000011555;ENSGALG00000011620;ENSGALG00000013235;ENSGALG00000014836;ENSGALG00000015425;ENSGALG00000016314;ENSGALG00000016323;ENSGALG00000016456;ENSGALG00000017163;ENSGALG00000027188	119	1	0.9533	ENSGALG00000004959	119	1	0.92539	ENSGALG00000005439
GO:0046456	icosanoid biosynthetic process	The chemical reactions and pathways resulting in the formation of icosanoids, any of a group of C20 polyunsaturated fatty acids.	14	9	0.00169	ENSGALG00000000667;ENSGALG00000004594;ENSGALG00000005857;ENSGALG00000009505;ENSGALG00000009803;ENSGALG00000010402;ENSGALG00000012735;ENSGALG00000015216;ENSGALG00000026781	14	0	1	NA	14	0	1	NA	14	1	0.34655	ENSGALG00000011450	14	3	0.67636	ENSGALG00000001314;ENSGALG00000002761;ENSGALG00000005065	14	0	1	NA	14	0	1	NA
GO:0009084	glutamine family amino acid biosynthetic process	The chemical reactions and pathways resulting in the formation of amino acids of the glutamine family, comprising arginine, glutamate, glutamine and proline.	4	1	0.6706	ENSGALG00000023689	4	0	1	NA	4	2	0.00514	ENSGALG00000002576;ENSGALG00000008518	4	0	1	NA	4	1	0.6591	ENSGALG00000007300	4	0	1	NA	4	0	1	NA
GO:0008652	cellular amino acid biosynthetic process	The chemical reactions and pathways resulting in the formation of amino acids, organic acids containing one or more amino substituents.	23	5	0.68798	ENSGALG00000007484;ENSGALG00000008174;ENSGALG00000019175;ENSGALG00000023689;ENSGALG00000026757	23	1	0.57963	ENSGALG00000011178	23	2	0.14977	ENSGALG00000002576;ENSGALG00000008518	23	0	1	NA	23	13	0.00068	ENSGALG00000002321;ENSGALG00000002397;ENSGALG00000002988;ENSGALG00000004518;ENSGALG00000007300;ENSGALG00000009748;ENSGALG00000011331;ENSGALG00000011797;ENSGALG00000013177;ENSGALG00000014464;ENSGALG00000015180;ENSGALG00000016196;ENSGALG00000027822	23	0	1	NA	23	0	1	NA
GO:0009070	serine family amino acid biosynthetic process	The chemical reactions and pathways resulting in the formation of amino acids of the serine family, comprising cysteine, glycine, homoserine, selenocysteine and serine.	10	3	0.45141	ENSGALG00000003155;ENSGALG00000019175;ENSGALG00000026757	10	0	1	NA	10	0	1	NA	10	0	1	NA	10	7	0.00243	ENSGALG00000002397;ENSGALG00000002988;ENSGALG00000011331;ENSGALG00000011797;ENSGALG00000015180;ENSGALG00000016196;ENSGALG00000027822	10	0	1	NA	10	0	1	NA
GO:0070857	regulation of bile acid biosynthetic process	Any process that modulates the frequency, rate or extent of the chemical reactions and pathways resulting in the formation of bile acids.	8	6	0.00355	ENSGALG00000000241;ENSGALG00000003242;ENSGALG00000008498;ENSGALG00000011594;ENSGALG00000028376;ENSGALG00000028543	8	0	1	NA	8	0	1	NA	8	0	1	NA	8	1	0.88386	ENSGALG00000002761	8	0	1	NA	8	0	1	NA
GO:0034626	fatty acid elongation, polyunsaturated fatty acid	Elongation of a fatty acid chain into which two or more C-C double bonds have been introduced.	4	1	0.6706	ENSGALG00000014730	4	0	1	NA	4	0	1	NA	4	2	0.00514	ENSGALG00000012748;ENSGALG00000015876	4	1	0.6591	ENSGALG00000016314	4	0	1	NA	4	0	1	NA
GO:0042761	very long-chain fatty acid biosynthetic process	The chemical reactions and pathways resulting in the formation of a fatty acid which has a chain length greater than C22.	9	3	0.37793	ENSGALG00000011704;ENSGALG00000012131;ENSGALG00000014730	9	1	0.28738	ENSGALG00000007481	9	0	1	NA	9	3	0.00194	ENSGALG00000012748;ENSGALG00000015876;ENSGALG00000028142	9	1	0.91128	ENSGALG00000016314	9	0	1	NA	9	0	1	NA
GO:0006633	fatty acid biosynthetic process	The chemical reactions and pathways resulting in the formation of a fatty acid, any of the aliphatic monocarboxylic acids that can be liberated by hydrolysis from naturally occurring fats and oils. Fatty acids are predominantly straight-chain acids of 4 to 24 carbon atoms, which may be saturated or unsaturated; branched fatty acids and hydroxy fatty acids also occur, and very long chain acids of …	54	26	0.0083	ENSGALG00000000667;ENSGALG00000002775;ENSGALG00000003972;ENSGALG00000004594;ENSGALG00000005494;ENSGALG00000005647;ENSGALG00000005857;ENSGALG00000006073;ENSGALG00000007109;ENSGALG00000007114;ENSGALG00000009505;ENSGALG00000009560;ENSGALG00000009700;ENSGALG00000009803;ENSGALG00000010402;ENSGALG00000010792;ENSGALG00000011704;ENSGALG00000012131;ENSGALG00000012735;ENSGALG00000014312;ENSGALG00000014368;…	54	5	0.04815	ENSGALG00000000703;ENSGALG00000002683;ENSGALG00000007481;ENSGALG00000009330;ENSGALG00000028046	54	0	1	NA	54	5	0.38611	ENSGALG00000006352;ENSGALG00000011450;ENSGALG00000012748;ENSGALG00000015876;ENSGALG00000028142	54	9	0.91816	ENSGALG00000000112;ENSGALG00000001314;ENSGALG00000002761;ENSGALG00000005043;ENSGALG00000005739;ENSGALG00000008659;ENSGALG00000011555;ENSGALG00000015425;ENSGALG00000016314	54	0	1	NA	54	1	0.69057	ENSGALG00000005439
GO:0006636	unsaturated fatty acid biosynthetic process	The chemical reactions and pathways resulting in the formation of an unsaturated fatty acid, any fatty acid containing one or more double bonds between carbon atoms.	20	11	0.003	ENSGALG00000000667;ENSGALG00000004594;ENSGALG00000005857;ENSGALG00000009505;ENSGALG00000009803;ENSGALG00000010402;ENSGALG00000012131;ENSGALG00000012735;ENSGALG00000014730;ENSGALG00000015216;ENSGALG00000026781	20	1	0.52925	ENSGALG00000002683	20	0	1	NA	20	2	0.11908	ENSGALG00000011450;ENSGALG00000015876	20	4	0.72935	ENSGALG00000001314;ENSGALG00000002761;ENSGALG00000005739;ENSGALG00000016314	20	0	1	NA	20	0	1	NA
GO:0006672	ceramide metabolic process	The chemical reactions and pathways involving ceramides, any N-acylated sphingoid.	29	15	0.00125	ENSGALG00000001592;ENSGALG00000002016;ENSGALG00000002412;ENSGALG00000003701;ENSGALG00000003863;ENSGALG00000004553;ENSGALG00000005004;ENSGALG00000007981;ENSGALG00000011213;ENSGALG00000013493;ENSGALG00000015682;ENSGALG00000019397;ENSGALG00000025755;ENSGALG00000027534;ENSGALG00000028960	29	3	0.08997	ENSGALG00000009330;ENSGALG00000014933;ENSGALG00000029142	29	0	1	NA	29	1	0.58613	ENSGALG00000026192	29	5	0.84831	ENSGALG00000000755;ENSGALG00000005298;ENSGALG00000006882;ENSGALG00000007781;ENSGALG00000008661	29	0	1	NA	29	1	0.46686	ENSGALG00000010593
GO:0006749	glutathione metabolic process	The chemical reactions and pathways involving glutathione, the tripeptide glutamylcysteinylglycine, which acts as a coenzyme for some enzymes and as an antioxidant in the protection of sulfhydryl groups in enzymes and other proteins; it has a specific role in the reduction of hydrogen peroxide (H2O2) and oxidized ascorbate, and it participates in the gamma-glutamyl cycle.	16	9	0.00595	ENSGALG00000003281;ENSGALG00000004628;ENSGALG00000006565;ENSGALG00000009240;ENSGALG00000009803;ENSGALG00000013098;ENSGALG00000015844;ENSGALG00000016325;ENSGALG00000016328	16	1	0.45261	ENSGALG00000008182	16	0	1	NA	16	1	0.38513	ENSGALG00000016325	16	2	0.91993	ENSGALG00000001062;ENSGALG00000016313	16	1	0.33589	ENSGALG00000027874	16	0	1	NA
GO:0044106	cellular amine metabolic process	The chemical reactions and pathways involving any organic compound that is weakly basic in character and contains an amino or a substituted amino group, as carried out by individual cells. Amines are called primary, secondary, or tertiary according to whether one, two, or three carbon atoms are attached to the nitrogen atom.	20	13	0.00589	ENSGALG00000000109;ENSGALG00000000812;ENSGALG00000003557;ENSGALG00000007503;ENSGALG00000009100;ENSGALG00000009926;ENSGALG00000011562;ENSGALG00000011594;ENSGALG00000012418;ENSGALG00000015977;ENSGALG00000016348;ENSGALG00000016444;ENSGALG00000022166	20	1	0.52925	ENSGALG00000004375	20	0	1	NA	20	0	1	NA	20	2	0.96709	ENSGALG00000003039;ENSGALG00000006098	20	0	1	NA	20	0	1	NA
GO:0006569	tryptophan catabolic process	The chemical reactions and pathways resulting in the breakdown of tryptophan, the chiral amino acid 2-amino-3-(1H-indol-3-yl)propanoic acid.	4	4	0.00344	ENSGALG00000000109;ENSGALG00000007503;ENSGALG00000009926;ENSGALG00000012418	4	0	1	NA	4	0	1	NA	4	0	1	NA	4	0	1	NA	4	0	1	NA	4	0	1	NA
GO:0030204	chondroitin sulfate metabolic process	The chemical reactions and pathways involving chondroitin sulfate, any member of a group of 10-60 kDa glycosaminoglycans, widely distributed in cartilage and other mammalian connective tissues, the repeat units of which consist of beta-(1,4)-linked D-glucuronyl beta-(1,3)-N-acetyl-D-galactosamine sulfate. They usually occur linked to a protein to form proteoglycans. Two subgroups exist, one in wh…	7	0	1	NA	7	1	0.23163	ENSGALG00000026468	7	0	1	NA	7	0	1	NA	7	6	0.00096	ENSGALG00000003726;ENSGALG00000004276;ENSGALG00000010125;ENSGALG00000011274;ENSGALG00000015075;ENSGALG00000024056	7	0	1	NA	7	0	1	NA
GO:0046874	quinolinate metabolic process	The chemical reactions and pathways involving quinolinate, the anion of quinolinic acid, also known as 2,3-pyridinedicarboxylic acid.	4	4	0.00344	ENSGALG00000007503;ENSGALG00000009926;ENSGALG00000012197;ENSGALG00000012418	4	0	1	NA	4	0	1	NA	4	0	1	NA	4	0	1	NA	4	0	1	NA	4	0	1	NA
GO:0006541	glutamine metabolic process	The chemical reactions and pathways involving glutamine, 2-amino-4-carbamoylbutanoic acid.	8	2	0.61373	ENSGALG00000011594;ENSGALG00000015275	8	0	1	NA	8	3	0.00132	ENSGALG00000002944;ENSGALG00000008518;ENSGALG00000016524	8	0	1	NA	8	1	0.88386	ENSGALG00000002988	8	0	1	NA	8	0	1	NA
GO:0006563	L-serine metabolic process	The chemical reactions and pathways involving L-serine, the L-enantiomer of serine, i.e. (2S)-2-amino-3-hydroxypropanoic acid.	7	2	0.53592	ENSGALG00000003155;ENSGALG00000019175	7	0	1	NA	7	0	1	NA	7	0	1	NA	7	5	0.00988	ENSGALG00000002397;ENSGALG00000002988;ENSGALG00000005046;ENSGALG00000015180;ENSGALG00000016196	7	0	1	NA	7	0	1	NA
GO:0046185	aldehyde catabolic process	The chemical reactions and pathways resulting in the breakdown of aldehydes, any organic compound with the formula R-CH=O.	4	4	0.00344	ENSGALG00000005398;ENSGALG00000016991;ENSGALG00000021040;ENSGALG00000022166	4	0	1	NA	4	0	1	NA	4	0	1	NA	4	0	1	NA	4	0	1	NA	4	0	1	NA
GO:0016054	organic acid catabolic process	The chemical reactions and pathways resulting in the breakdown of organic acids, any acidic compound containing carbon in covalent linkage.	61	41	0.00318	ENSGALG00000000109;ENSGALG00000000893;ENSGALG00000002159;ENSGALG00000002187;ENSGALG00000002891;ENSGALG00000002925;ENSGALG00000003942;ENSGALG00000004259;ENSGALG00000004965;ENSGALG00000005647;ENSGALG00000005860;ENSGALG00000006680;ENSGALG00000006842;ENSGALG00000007132;ENSGALG00000007484;ENSGALG00000007503;ENSGALG00000007832;ENSGALG00000008813;ENSGALG00000009442;ENSGALG00000009926;ENSGALG00000010433;…	61	0	1	NA	61	2	0.54902	ENSGALG00000004343;ENSGALG00000024271	61	1	0.84424	ENSGALG00000002855	61	13	0.70969	ENSGALG00000002321;ENSGALG00000003193;ENSGALG00000005554;ENSGALG00000007728;ENSGALG00000008663;ENSGALG00000008953;ENSGALG00000010211;ENSGALG00000011620;ENSGALG00000012312;ENSGALG00000014836;ENSGALG00000016456;ENSGALG00000017163;ENSGALG00000027822	61	1	0.79089	ENSGALG00000004959	61	0	1	NA
GO:0042182	ketone catabolic process	The chemical reactions and pathways resulting in the breakdown of ketones, a class of organic compounds that contain the carbonyl group, CO, and in which the carbonyl group is bonded only to carbon atoms. The general formula for a ketone is RCOR, where R and R are alkyl or aryl groups.	4	4	0.00344	ENSGALG00000005398;ENSGALG00000012418;ENSGALG00000021040;ENSGALG00000022166	4	0	1	NA	4	0	1	NA	4	0	1	NA	4	0	1	NA	4	0	1	NA	4	0	1	NA
GO:0006635	fatty acid beta-oxidation	A fatty acid oxidation process that results in the complete oxidation of a long-chain fatty acid. Fatty acid beta-oxidation begins with the addition of coenzyme A to a fatty acid, and occurs by successive cycles of reactions during each of which the fatty acid is shortened by a two-carbon fragment removed as acetyl coenzyme A; the cycle continues until only two or three carbons remain (as acetyl-…	26	18	0	ENSGALG00000002159;ENSGALG00000002187;ENSGALG00000002925;ENSGALG00000003942;ENSGALG00000005647;ENSGALG00000005860;ENSGALG00000006680;ENSGALG00000007132;ENSGALG00000008813;ENSGALG00000009442;ENSGALG00000010647;ENSGALG00000011659;ENSGALG00000012013;ENSGALG00000012338;ENSGALG00000014683;ENSGALG00000015591;ENSGALG00000016536;ENSGALG00000016555	26	0	1	NA	26	1	0.54652	ENSGALG00000024271	26	0	1	NA	26	3	0.96352	ENSGALG00000005554;ENSGALG00000011620;ENSGALG00000017163	26	1	0.486	ENSGALG00000004959	26	0	1	NA
GO:0009062	fatty acid catabolic process	The chemical reactions and pathways resulting in the breakdown of a fatty acid, any of the aliphatic monocarboxylic acids that can be liberated by hydrolysis from naturally occurring fats and oils. Fatty acids are predominantly straight-chain acids of 4 to 24 carbon atoms, which may be saturated or unsaturated; branched fatty acids and hydroxy fatty acids also occur, and very long chain acids of …	34	25	0.0003	ENSGALG00000002159;ENSGALG00000002187;ENSGALG00000002891;ENSGALG00000002925;ENSGALG00000003942;ENSGALG00000004965;ENSGALG00000005647;ENSGALG00000005860;ENSGALG00000006680;ENSGALG00000006842;ENSGALG00000007132;ENSGALG00000007832;ENSGALG00000008813;ENSGALG00000009442;ENSGALG00000010433;ENSGALG00000010647;ENSGALG00000011211;ENSGALG00000011659;ENSGALG00000012013;ENSGALG00000012338;ENSGALG00000014683;…	34	0	1	NA	34	1	0.64465	ENSGALG00000024271	34	0	1	NA	34	5	0.92981	ENSGALG00000005554;ENSGALG00000011620;ENSGALG00000014836;ENSGALG00000016456;ENSGALG00000017163	34	1	0.58136	ENSGALG00000004959	34	0	1	NA
GO:0030149	sphingolipid catabolic process	The chemical reactions and pathways resulting in the breakdown of sphingolipids, any of a class of lipids containing the long-chain amine diol sphingosine or a closely related base (a sphingoid).	10	8	0.00033	ENSGALG00000000737;ENSGALG00000001592;ENSGALG00000002016;ENSGALG00000002412;ENSGALG00000004553;ENSGALG00000013743;ENSGALG00000027534;ENSGALG00000028960	10	1	0.31373	ENSGALG00000014933	10	0	1	NA	10	0	1	NA	10	0	1	NA	10	0	1	NA	10	1	0.19477	ENSGALG00000010593
GO:0046503	glycerolipid catabolic process	The chemical reactions and pathways resulting in the breakdown of glycerolipids, any lipid with a glycerol backbone.	13	8	0.00457	ENSGALG00000005696;ENSGALG00000007109;ENSGALG00000007114;ENSGALG00000008525;ENSGALG00000009130;ENSGALG00000009505;ENSGALG00000014368;ENSGALG00000016491	13	2	0.08109	ENSGALG00000006689;ENSGALG00000014569	13	0	1	NA	13	0	1	NA	13	1	0.9698	ENSGALG00000015425	13	0	1	NA	13	1	0.24548	ENSGALG00000009445
GO:0006071	glycerol metabolic process	The chemical reactions and pathways involving glycerol, 1,2,3-propanetriol, a sweet, hygroscopic, viscous liquid, widely distributed in nature as a constituent of many lipids.	8	6	0.00355	ENSGALG00000002729;ENSGALG00000005888;ENSGALG00000007484;ENSGALG00000007636;ENSGALG00000014526;ENSGALG00000016285	8	0	1	NA	8	1	0.21577	ENSGALG00000010978	8	0	1	NA	8	0	1	NA	8	0	1	NA	8	0	1	NA
GO:0046855	inositol phosphate dephosphorylation	The process of removing a phosphate group from any mono- or polyphosphorylated inositol.	5	0	1	NA	5	0	1	NA	5	0	1	NA	5	0	1	NA	5	5	0.00073	ENSGALG00000001964;ENSGALG00000003634;ENSGALG00000010493;ENSGALG00000013814;ENSGALG00000017200	5	0	1	NA	5	0	1	NA
GO:0006641	triglyceride metabolic process	The chemical reactions and pathways involving triglyceride, any triester of glycerol. The three fatty acid residues may all be the same or differ in any permutation. Triglycerides are important components of plant oils, animal fats and animal plasma lipoproteins.	25	13	0.00247	ENSGALG00000002729;ENSGALG00000007109;ENSGALG00000007114;ENSGALG00000007636;ENSGALG00000008795;ENSGALG00000011221;ENSGALG00000014170;ENSGALG00000014368;ENSGALG00000014836;ENSGALG00000016285;ENSGALG00000016491;ENSGALG00000017394;ENSGALG00000028598	25	5	0.00192	ENSGALG00000004821;ENSGALG00000010581;ENSGALG00000014569;ENSGALG00000027188;ENSGALG00000028046	25	0	1	NA	25	0	1	NA	25	6	0.55765	ENSGALG00000002761;ENSGALG00000003518;ENSGALG00000014836;ENSGALG00000015425;ENSGALG00000016456;ENSGALG00000027188	25	0	1	NA	25	0	1	NA
GO:0030258	lipid modification	The covalent alteration of one or more fatty acids in a lipid, resulting in a change in the properties of the lipid.	98	48	0.00624	ENSGALG00000000241;ENSGALG00000002142;ENSGALG00000002159;ENSGALG00000002187;ENSGALG00000002583;ENSGALG00000002775;ENSGALG00000002925;ENSGALG00000003920;ENSGALG00000003942;ENSGALG00000004205;ENSGALG00000004336;ENSGALG00000005494;ENSGALG00000005505;ENSGALG00000005647;ENSGALG00000005701;ENSGALG00000005860;ENSGALG00000006121;ENSGALG00000006680;ENSGALG00000007109;ENSGALG00000007114;ENSGALG00000007132;…	98	4	0.49202	ENSGALG00000001606;ENSGALG00000008051;ENSGALG00000014832;ENSGALG00000026834	98	2	0.79673	ENSGALG00000005470;ENSGALG00000024271	98	4	1	ENSGALG00000013641;ENSGALG00000015542;ENSGALG00000025896;ENSGALG00000029020	98	21	0.72989	ENSGALG00000000094;ENSGALG00000001610;ENSGALG00000001964;ENSGALG00000002739;ENSGALG00000003428;ENSGALG00000003634;ENSGALG00000005554;ENSGALG00000005721;ENSGALG00000007590;ENSGALG00000007877;ENSGALG00000008380;ENSGALG00000009085;ENSGALG00000010335;ENSGALG00000010493;ENSGALG00000010680;ENSGALG00000010818;ENSGALG00000011620;ENSGALG00000013814;ENSGALG00000016605;ENSGALG00000017163;ENSGALG00000017200	98	2	0.71287	ENSGALG00000004959;ENSGALG00000008380	98	2	0.62488	ENSGALG00000009445;ENSGALG00000014786
GO:0046839	phospholipid dephosphorylation	The process of removing one or more phosphate groups from a phosphorylated lipid, any member of a group of substances soluble in lipid solvents but only sparingly soluble in aqueous solvents.	23	6	0.49738	ENSGALG00000003920;ENSGALG00000004336;ENSGALG00000013727;ENSGALG00000014711;ENSGALG00000017112;ENSGALG00000023266	23	3	0.05115	ENSGALG00000001606;ENSGALG00000008051;ENSGALG00000026834	23	1	0.50313	ENSGALG00000005470	23	4	0.00442	ENSGALG00000013641;ENSGALG00000015542;ENSGALG00000025896;ENSGALG00000029020	23	8	0.15337	ENSGALG00000001964;ENSGALG00000002739;ENSGALG00000003634;ENSGALG00000007590;ENSGALG00000009085;ENSGALG00000010493;ENSGALG00000010818;ENSGALG00000017200	23	0	1	NA	23	1	0.39265	ENSGALG00000009445
GO:0006644	phospholipid metabolic process	The chemical reactions and pathways involving phospholipids, any lipid containing phosphoric acid as a mono- or diester.	147	65	0.00203	ENSGALG00000000142;ENSGALG00000000737;ENSGALG00000002016;ENSGALG00000002023;ENSGALG00000002583;ENSGALG00000002699;ENSGALG00000003642;ENSGALG00000003750;ENSGALG00000003920;ENSGALG00000004332;ENSGALG00000004336;ENSGALG00000005004;ENSGALG00000005505;ENSGALG00000005696;ENSGALG00000005701;ENSGALG00000005888;ENSGALG00000006073;ENSGALG00000006121;ENSGALG00000006723;ENSGALG00000006872;ENSGALG00000007130;…	147	6	0.46077	ENSGALG00000001606;ENSGALG00000004220;ENSGALG00000005020;ENSGALG00000008051;ENSGALG00000014933;ENSGALG00000026834	147	3	0.82138	ENSGALG00000004300;ENSGALG00000005470;ENSGALG00000010978	147	5	0.45004	ENSGALG00000007236;ENSGALG00000013641;ENSGALG00000015542;ENSGALG00000025896;ENSGALG00000029020	147	34	0.58442	ENSGALG00000000557;ENSGALG00000001419;ENSGALG00000001610;ENSGALG00000001840;ENSGALG00000001964;ENSGALG00000002739;ENSGALG00000003428;ENSGALG00000003634;ENSGALG00000004940;ENSGALG00000005065;ENSGALG00000005353;ENSGALG00000006546;ENSGALG00000007590;ENSGALG00000007877;ENSGALG00000009085;ENSGALG00000010335;ENSGALG00000010493;ENSGALG00000010680;ENSGALG00000010818;ENSGALG00000011163;ENSGALG00000012178;…	147	0	1	NA	147	3	0.61409	ENSGALG00000009445;ENSGALG00000013026;ENSGALG00000014786
GO:0009395	phospholipid catabolic process	The chemical reactions and pathways resulting in the breakdown of phospholipids, any lipid containing phosphoric acid as a mono- or diester.	12	8	0.00223	ENSGALG00000000737;ENSGALG00000002016;ENSGALG00000003750;ENSGALG00000005696;ENSGALG00000008525;ENSGALG00000009130;ENSGALG00000009505;ENSGALG00000013743	12	0	1	NA	12	1	0.30557	ENSGALG00000010978	12	0	1	NA	12	1	0.96046	ENSGALG00000005065	12	0	1	NA	12	1	0.22894	ENSGALG00000009445
GO:0046470	phosphatidylcholine metabolic process	The chemical reactions and pathways involving phosphatidylcholines, any of a class of glycerophospholipids in which the phosphatidyl group is esterified to the hydroxyl group of choline. They are important constituents of cell membranes.	14	9	0.00169	ENSGALG00000000142;ENSGALG00000005206;ENSGALG00000007109;ENSGALG00000007114;ENSGALG00000007474;ENSGALG00000009505;ENSGALG00000014368;ENSGALG00000014938;ENSGALG00000028928	14	0	1	NA	14	0	1	NA	14	0	1	NA	14	3	0.67636	ENSGALG00000003518;ENSGALG00000003574;ENSGALG00000012769	14	0	1	NA	14	0	1	NA
GO:0046474	glycerophospholipid biosynthetic process	The chemical reactions and pathways resulting in the formation of glycerophospholipids, any derivative of glycerophosphate that contains at least one O-acyl, O-alkyl, or O-alkenyl group attached to the glycerol residue.	49	24	0.00014	ENSGALG00000002023;ENSGALG00000002583;ENSGALG00000003642;ENSGALG00000004336;ENSGALG00000005505;ENSGALG00000006121;ENSGALG00000006872;ENSGALG00000007181;ENSGALG00000008795;ENSGALG00000009056;ENSGALG00000009510;ENSGALG00000010768;ENSGALG00000011221;ENSGALG00000011227;ENSGALG00000012281;ENSGALG00000012903;ENSGALG00000013117;ENSGALG00000013205;ENSGALG00000016362;ENSGALG00000016559;ENSGALG00000016560;…	49	1	0.84265	ENSGALG00000005020	49	1	0.77519	ENSGALG00000004300	49	0	1	NA	49	7	0.96263	ENSGALG00000000557;ENSGALG00000003428;ENSGALG00000004940;ENSGALG00000005353;ENSGALG00000012178;ENSGALG00000016992;ENSGALG00000026229	49	0	1	NA	49	1	0.65495	ENSGALG00000013026
GO:0019637	organophosphate metabolic process	The chemical reactions and pathways involving organophosphates, any phosphate-containing organic compound.	381	161	0.00136	ENSGALG00000000109;ENSGALG00000000142;ENSGALG00000000390;ENSGALG00000000737;ENSGALG00000000802;ENSGALG00000000870;ENSGALG00000001000;ENSGALG00000001231;ENSGALG00000001330;ENSGALG00000002016;ENSGALG00000002023;ENSGALG00000002583;ENSGALG00000002648;ENSGALG00000002699;ENSGALG00000002710;ENSGALG00000002729;ENSGALG00000002797;ENSGALG00000002847;ENSGALG00000002881;ENSGALG00000003194;ENSGALG00000003457;…	381	22	0.02464	ENSGALG00000001452;ENSGALG00000001606;ENSGALG00000001895;ENSGALG00000002099;ENSGALG00000002519;ENSGALG00000003267;ENSGALG00000003732;ENSGALG00000004220;ENSGALG00000005002;ENSGALG00000005020;ENSGALG00000005662;ENSGALG00000008051;ENSGALG00000010051;ENSGALG00000011285;ENSGALG00000012705;ENSGALG00000012929;ENSGALG00000013149;ENSGALG00000014800;ENSGALG00000014933;ENSGALG00000015433;ENSGALG00000015849;…	381	9	0.81181	ENSGALG00000004300;ENSGALG00000005470;ENSGALG00000006608;ENSGALG00000007226;ENSGALG00000010978;ENSGALG00000011982;ENSGALG00000013994;ENSGALG00000014442;ENSGALG00000014897	381	9	0.81181	ENSGALG00000007236;ENSGALG00000008949;ENSGALG00000009587;ENSGALG00000013060;ENSGALG00000013641;ENSGALG00000015542;ENSGALG00000025896;ENSGALG00000026011;ENSGALG00000029020	381	91	0.93918	ENSGALG00000000122;ENSGALG00000000557;ENSGALG00000001165;ENSGALG00000001419;ENSGALG00000001610;ENSGALG00000001840;ENSGALG00000001964;ENSGALG00000002557;ENSGALG00000002632;ENSGALG00000002739;ENSGALG00000002932;ENSGALG00000003250;ENSGALG00000003428;ENSGALG00000003570;ENSGALG00000003634;ENSGALG00000003816;ENSGALG00000003821;ENSGALG00000004222;ENSGALG00000004842;ENSGALG00000004908;ENSGALG00000004940;…	381	7	0.99391	ENSGALG00000001184;ENSGALG00000002388;ENSGALG00000008548;ENSGALG00000010284;ENSGALG00000011511;ENSGALG00000011618;ENSGALG00000014869	381	7	0.71462	ENSGALG00000001117;ENSGALG00000001992;ENSGALG00000003759;ENSGALG00000009445;ENSGALG00000013026;ENSGALG00000014786;ENSGALG00000015264
GO:0006796	phosphate-containing compound metabolic process	The chemical reactions and pathways involving the phosphate group, the anion or salt of any phosphoric acid.	1225	406	0.00887	ENSGALG00000000004;ENSGALG00000000109;ENSGALG00000000142;ENSGALG00000000390;ENSGALG00000000410;ENSGALG00000000428;ENSGALG00000000466;ENSGALG00000000545;ENSGALG00000000674;ENSGALG00000000681;ENSGALG00000000736;ENSGALG00000000737;ENSGALG00000000777;ENSGALG00000000802;ENSGALG00000000824;ENSGALG00000000870;ENSGALG00000000875;ENSGALG00000001000;ENSGALG00000001013;ENSGALG00000001042;ENSGALG00000001118;…	1225	65	0.01552	ENSGALG00000001364;ENSGALG00000001452;ENSGALG00000001606;ENSGALG00000001741;ENSGALG00000001895;ENSGALG00000002099;ENSGALG00000002485;ENSGALG00000002519;ENSGALG00000003267;ENSGALG00000003732;ENSGALG00000004220;ENSGALG00000004821;ENSGALG00000005002;ENSGALG00000005020;ENSGALG00000005146;ENSGALG00000005198;ENSGALG00000005248;ENSGALG00000005662;ENSGALG00000007144;ENSGALG00000007174;ENSGALG00000007481;…	1225	38	0.54409	ENSGALG00000000607;ENSGALG00000000949;ENSGALG00000002555;ENSGALG00000002579;ENSGALG00000003485;ENSGALG00000004004;ENSGALG00000004300;ENSGALG00000005470;ENSGALG00000005981;ENSGALG00000006016;ENSGALG00000006252;ENSGALG00000006522;ENSGALG00000006608;ENSGALG00000006681;ENSGALG00000007226;ENSGALG00000008281;ENSGALG00000008332;ENSGALG00000008910;ENSGALG00000009364;ENSGALG00000009495;ENSGALG00000010930;…	1225	37	0.94417	ENSGALG00000000379;ENSGALG00000000476;ENSGALG00000001270;ENSGALG00000001416;ENSGALG00000001501;ENSGALG00000002453;ENSGALG00000002510;ENSGALG00000002671;ENSGALG00000002864;ENSGALG00000004508;ENSGALG00000005985;ENSGALG00000007236;ENSGALG00000007555;ENSGALG00000008060;ENSGALG00000008407;ENSGALG00000008949;ENSGALG00000009349;ENSGALG00000009587;ENSGALG00000009724;ENSGALG00000011680;ENSGALG00000012429;…	1225	355	0.9446	ENSGALG00000000122;ENSGALG00000000209;ENSGALG00000000244;ENSGALG00000000273;ENSGALG00000000399;ENSGALG00000000523;ENSGALG00000000525;ENSGALG00000000557;ENSGALG00000000863;ENSGALG00000001021;ENSGALG00000001165;ENSGALG00000001289;ENSGALG00000001332;ENSGALG00000001412;ENSGALG00000001419;ENSGALG00000001463;ENSGALG00000001600;ENSGALG00000001610;ENSGALG00000001617;ENSGALG00000001633;ENSGALG00000001708;…	1225	38	0.22176	ENSGALG00000000235;ENSGALG00000000685;ENSGALG00000001184;ENSGALG00000001476;ENSGALG00000001947;ENSGALG00000002003;ENSGALG00000002283;ENSGALG00000002388;ENSGALG00000002719;ENSGALG00000002987;ENSGALG00000003446;ENSGALG00000003906;ENSGALG00000004236;ENSGALG00000004998;ENSGALG00000005884;ENSGALG00000007687;ENSGALG00000008287;ENSGALG00000008380;ENSGALG00000008548;ENSGALG00000009483;ENSGALG00000009669;…	1225	32	0.31971	ENSGALG00000000611;ENSGALG00000000692;ENSGALG00000000845;ENSGALG00000001117;ENSGALG00000001501;ENSGALG00000001647;ENSGALG00000001992;ENSGALG00000002971;ENSGALG00000003484;ENSGALG00000003712;ENSGALG00000003759;ENSGALG00000004741;ENSGALG00000005834;ENSGALG00000006599;ENSGALG00000007932;ENSGALG00000008485;ENSGALG00000008631;ENSGALG00000009298;ENSGALG00000009445;ENSGALG00000009841;ENSGALG00000009901;…
GO:0016311	dephosphorylation	The process of removing one or more phosphoric (ester or anhydride) residues from a molecule.	193	61	0.0113	ENSGALG00000000466;ENSGALG00000000674;ENSGALG00000000777;ENSGALG00000000875;ENSGALG00000001013;ENSGALG00000001042;ENSGALG00000001489;ENSGALG00000002016;ENSGALG00000002192;ENSGALG00000002661;ENSGALG00000003254;ENSGALG00000003265;ENSGALG00000003568;ENSGALG00000003651;ENSGALG00000003920;ENSGALG00000004143;ENSGALG00000004336;ENSGALG00000005245;ENSGALG00000005888;ENSGALG00000006382;ENSGALG00000006601;…	193	15	0.00512	ENSGALG00000001606;ENSGALG00000004821;ENSGALG00000005146;ENSGALG00000005248;ENSGALG00000008051;ENSGALG00000009170;ENSGALG00000009338;ENSGALG00000009627;ENSGALG00000011178;ENSGALG00000012888;ENSGALG00000013867;ENSGALG00000015453;ENSGALG00000015603;ENSGALG00000017370;ENSGALG00000026834	193	6	0.52065	ENSGALG00000002579;ENSGALG00000005470;ENSGALG00000006608;ENSGALG00000010950;ENSGALG00000016522;ENSGALG00000025898	193	9	0.56673	ENSGALG00000002671;ENSGALG00000004508;ENSGALG00000009349;ENSGALG00000013085;ENSGALG00000013641;ENSGALG00000015542;ENSGALG00000023131;ENSGALG00000025896;ENSGALG00000029020	193	57	0.57291	ENSGALG00000000399;ENSGALG00000001633;ENSGALG00000001964;ENSGALG00000002143;ENSGALG00000002397;ENSGALG00000002739;ENSGALG00000003634;ENSGALG00000003816;ENSGALG00000004048;ENSGALG00000004209;ENSGALG00000004842;ENSGALG00000004928;ENSGALG00000005017;ENSGALG00000005061;ENSGALG00000005128;ENSGALG00000005243;ENSGALG00000005710;ENSGALG00000005936;ENSGALG00000006368;ENSGALG00000007565;ENSGALG00000007590;…	193	4	0.7231	ENSGALG00000000235;ENSGALG00000003906;ENSGALG00000012627;ENSGALG00000014891	193	5	0.3978	ENSGALG00000000611;ENSGALG00000009445;ENSGALG00000010649;ENSGALG00000015264;ENSGALG00000027768
GO:0006732	coenzyme metabolic process	The chemical reactions and pathways involving coenzymes, any of various nonprotein organic cofactors that are required, in addition to an enzyme and a substrate, for an enzymatic reaction to proceed.	129	57	0.00546	ENSGALG00000000067;ENSGALG00000000109;ENSGALG00000000329;ENSGALG00000000870;ENSGALG00000002187;ENSGALG00000002797;ENSGALG00000002847;ENSGALG00000003863;ENSGALG00000004153;ENSGALG00000004882;ENSGALG00000004927;ENSGALG00000004956;ENSGALG00000005494;ENSGALG00000006219;ENSGALG00000006431;ENSGALG00000006543;ENSGALG00000006842;ENSGALG00000007185;ENSGALG00000007503;ENSGALG00000007559;ENSGALG00000007848;…	129	10	0.02079	ENSGALG00000001750;ENSGALG00000001895;ENSGALG00000003267;ENSGALG00000004612;ENSGALG00000010051;ENSGALG00000011178;ENSGALG00000013149;ENSGALG00000015849;ENSGALG00000017282;ENSGALG00000023243	129	3	0.74717	ENSGALG00000006367;ENSGALG00000014442;ENSGALG00000014897	129	2	0.90281	ENSGALG00000009587;ENSGALG00000015876	129	26	0.84874	ENSGALG00000001165;ENSGALG00000002479;ENSGALG00000003362;ENSGALG00000003518;ENSGALG00000003913;ENSGALG00000004222;ENSGALG00000005046;ENSGALG00000005353;ENSGALG00000006939;ENSGALG00000009082;ENSGALG00000010225;ENSGALG00000010855;ENSGALG00000011481;ENSGALG00000011797;ENSGALG00000011870;ENSGALG00000012412;ENSGALG00000012691;ENSGALG00000013069;ENSGALG00000013235;ENSGALG00000013848;ENSGALG00000014528;…	129	4	0.41087	ENSGALG00000001184;ENSGALG00000008548;ENSGALG00000014869;ENSGALG00000016430	129	2	0.76829	ENSGALG00000001117;ENSGALG00000001992
GO:0051188	cofactor biosynthetic process	The chemical reactions and pathways resulting in the formation of a cofactor, a substance that is required for the activity of an enzyme or other protein.	86	37	0.00886	ENSGALG00000000067;ENSGALG00000000109;ENSGALG00000000870;ENSGALG00000001375;ENSGALG00000003948;ENSGALG00000004153;ENSGALG00000004882;ENSGALG00000004927;ENSGALG00000005132;ENSGALG00000006431;ENSGALG00000007185;ENSGALG00000007503;ENSGALG00000007559;ENSGALG00000007848;ENSGALG00000007904;ENSGALG00000008098;ENSGALG00000008632;ENSGALG00000008865;ENSGALG00000009700;ENSGALG00000009926;ENSGALG00000010197;…	86	5	0.21147	ENSGALG00000001750;ENSGALG00000001895;ENSGALG00000010051;ENSGALG00000013149;ENSGALG00000017282	86	1	0.9276	ENSGALG00000006367	86	3	0.47755	ENSGALG00000004869;ENSGALG00000009587;ENSGALG00000015876	86	14	0.96301	ENSGALG00000001165;ENSGALG00000002479;ENSGALG00000003362;ENSGALG00000005328;ENSGALG00000009082;ENSGALG00000010225;ENSGALG00000010855;ENSGALG00000011797;ENSGALG00000012412;ENSGALG00000012606;ENSGALG00000013235;ENSGALG00000016314;ENSGALG00000016323;ENSGALG00000017163	86	2	0.64331	ENSGALG00000001184;ENSGALG00000016430	86	0	1	NA
GO:0044248	cellular catabolic process	The chemical reactions and pathways resulting in the breakdown of substances, carried out by individual cells.	547	210	3e-05	ENSGALG00000000109;ENSGALG00000000259;ENSGALG00000000374;ENSGALG00000000390;ENSGALG00000000410;ENSGALG00000000498;ENSGALG00000000564;ENSGALG00000000699;ENSGALG00000000707;ENSGALG00000000724;ENSGALG00000000737;ENSGALG00000000775;ENSGALG00000000855;ENSGALG00000000868;ENSGALG00000000893;ENSGALG00000000905;ENSGALG00000001028;ENSGALG00000001103;ENSGALG00000001231;ENSGALG00000001592;ENSGALG00000001597;…	547	33	0.41971	ENSGALG00000001315;ENSGALG00000004375;ENSGALG00000004455;ENSGALG00000004500;ENSGALG00000004583;ENSGALG00000005779;ENSGALG00000006022;ENSGALG00000006689;ENSGALG00000006824;ENSGALG00000006956;ENSGALG00000007095;ENSGALG00000007289;ENSGALG00000007492;ENSGALG00000007750;ENSGALG00000008182;ENSGALG00000008320;ENSGALG00000008648;ENSGALG00000009320;ENSGALG00000009906;ENSGALG00000010042;ENSGALG00000010081;…	547	8	0.99401	ENSGALG00000004343;ENSGALG00000007868;ENSGALG00000010978;ENSGALG00000011982;ENSGALG00000013940;ENSGALG00000015376;ENSGALG00000024271;ENSGALG00000028709	547	6	0.9993	ENSGALG00000002855;ENSGALG00000010200;ENSGALG00000012610;ENSGALG00000012704;ENSGALG00000014261;ENSGALG00000014930	547	109	0.99932	ENSGALG00000000122;ENSGALG00000000215;ENSGALG00000001062;ENSGALG00000001156;ENSGALG00000001419;ENSGALG00000001600;ENSGALG00000001640;ENSGALG00000001668;ENSGALG00000001725;ENSGALG00000002024;ENSGALG00000002107;ENSGALG00000002175;ENSGALG00000002318;ENSGALG00000002321;ENSGALG00000002761;ENSGALG00000003193;ENSGALG00000003226;ENSGALG00000003250;ENSGALG00000003401;ENSGALG00000003547;ENSGALG00000003566;…	547	26	0.08144	ENSGALG00000000349;ENSGALG00000000707;ENSGALG00000001441;ENSGALG00000001733;ENSGALG00000001901;ENSGALG00000002139;ENSGALG00000002649;ENSGALG00000002719;ENSGALG00000002929;ENSGALG00000003108;ENSGALG00000004959;ENSGALG00000007307;ENSGALG00000007638;ENSGALG00000008108;ENSGALG00000008287;ENSGALG00000008321;ENSGALG00000009608;ENSGALG00000010957;ENSGALG00000011609;ENSGALG00000013348;ENSGALG00000015540;…	547	21	0.12555	ENSGALG00000000845;ENSGALG00000004629;ENSGALG00000005108;ENSGALG00000005569;ENSGALG00000005674;ENSGALG00000008163;ENSGALG00000008559;ENSGALG00000009445;ENSGALG00000009942;ENSGALG00000010592;ENSGALG00000010593;ENSGALG00000010764;ENSGALG00000012380;ENSGALG00000012408;ENSGALG00000013793;ENSGALG00000014067;ENSGALG00000014920;ENSGALG00000015415;ENSGALG00000015580;ENSGALG00000016831;ENSGALG00000017105
GO:0042554	superoxide anion generation	The enzymatic generation of superoxide, the superoxide anion O2- (superoxide free radical), or any compound containing this species, by a cell in response to environmental stress, thereby mediating the activation of various stress-inducible signaling pathways.	10	7	0.00288	ENSGALG00000001189;ENSGALG00000002016;ENSGALG00000004700;ENSGALG00000006707;ENSGALG00000014984;ENSGALG00000015216;ENSGALG00000015844	10	0	1	NA	10	0	1	NA	10	0	1	NA	10	1	0.93222	ENSGALG00000005420	10	0	1	NA	10	0	1	NA
GO:0042743	hydrogen peroxide metabolic process	The chemical reactions and pathways involving hydrogen peroxide (H2O2), a potentially harmful byproduct of aerobic cellular respiration which can cause damage to DNA.	7	6	0.00112	ENSGALG00000006707;ENSGALG00000007109;ENSGALG00000008952;ENSGALG00000009369;ENSGALG00000010243;ENSGALG00000015844	7	0	1	NA	7	1	0.19156	ENSGALG00000008952	7	0	1	NA	7	1	0.84797	ENSGALG00000016377	7	0	1	NA	7	0	1	NA
GO:1901136	carbohydrate derivative catabolic process	The chemical reactions and pathways resulting in the breakdown of carbohydrate derivative.	53	26	0.00818	ENSGALG00000000390;ENSGALG00000001231;ENSGALG00000002016;ENSGALG00000002412;ENSGALG00000003128;ENSGALG00000004112;ENSGALG00000004170;ENSGALG00000004245;ENSGALG00000004948;ENSGALG00000005509;ENSGALG00000006413;ENSGALG00000006830;ENSGALG00000007382;ENSGALG00000008780;ENSGALG00000009963;ENSGALG00000011203;ENSGALG00000011304;ENSGALG00000011465;ENSGALG00000011900;ENSGALG00000012061;ENSGALG00000013095;…	53	3	0.31141	ENSGALG00000008320;ENSGALG00000011285;ENSGALG00000014933	53	4	0.07323	ENSGALG00000005643;ENSGALG00000011982;ENSGALG00000013773;ENSGALG00000015376	53	2	1	ENSGALG00000003519;ENSGALG00000023760	53	10	0.83474	ENSGALG00000000122;ENSGALG00000000785;ENSGALG00000002138;ENSGALG00000003226;ENSGALG00000004842;ENSGALG00000006035;ENSGALG00000006098;ENSGALG00000011094;ENSGALG00000011481;ENSGALG00000016761	53	0	1	NA	53	1	0.68375	ENSGALG00000010593
GO:1901658	glycosyl compound catabolic process	The chemical reactions and pathways resulting in the breakdown of glycosyl compound.	16	10	0.00126	ENSGALG00000000390;ENSGALG00000002412;ENSGALG00000004112;ENSGALG00000004170;ENSGALG00000004948;ENSGALG00000005509;ENSGALG00000007382;ENSGALG00000013095;ENSGALG00000014280;ENSGALG00000016708	16	1	0.45261	ENSGALG00000011285	16	1	0.38513	ENSGALG00000013773	16	0	1	NA	16	2	0.91993	ENSGALG00000003226;ENSGALG00000006098	16	0	1	NA	16	0	1	NA
GO:0006032	chitin catabolic process	The chemical reactions and pathways resulting in the breakdown of chitin, a linear polysaccharide consisting of beta-(1->4)-linked N-acetyl-D-glucosamine residues.	4	2	0.24888	ENSGALG00000006830;ENSGALG00000008780	4	0	1	NA	4	0	1	NA	4	2	0.00514	ENSGALG00000003519;ENSGALG00000023760	4	0	1	NA	4	0	1	NA	4	0	1	NA
GO:1901565	organonitrogen compound catabolic process	The chemical reactions and pathways resulting in the breakdown of organonitrogen compound.	101	53	0	ENSGALG00000000109;ENSGALG00000000374;ENSGALG00000000390;ENSGALG00000000498;ENSGALG00000000737;ENSGALG00000000893;ENSGALG00000001231;ENSGALG00000001592;ENSGALG00000002016;ENSGALG00000002412;ENSGALG00000003557;ENSGALG00000004170;ENSGALG00000004245;ENSGALG00000004259;ENSGALG00000004553;ENSGALG00000005509;ENSGALG00000006413;ENSGALG00000006565;ENSGALG00000006830;ENSGALG00000007382;ENSGALG00000007484;…	101	3	0.72677	ENSGALG00000008182;ENSGALG00000011285;ENSGALG00000014933	101	4	0.35752	ENSGALG00000004343;ENSGALG00000005643;ENSGALG00000011982;ENSGALG00000015376	101	4	0.78839	ENSGALG00000002855;ENSGALG00000003519;ENSGALG00000010200;ENSGALG00000023760	101	23	0.6151	ENSGALG00000000122;ENSGALG00000000785;ENSGALG00000001062;ENSGALG00000002024;ENSGALG00000002138;ENSGALG00000002318;ENSGALG00000002321;ENSGALG00000003226;ENSGALG00000004842;ENSGALG00000006035;ENSGALG00000006098;ENSGALG00000007638;ENSGALG00000007728;ENSGALG00000008185;ENSGALG00000008663;ENSGALG00000008953;ENSGALG00000010211;ENSGALG00000011094;ENSGALG00000012312;ENSGALG00000012691;ENSGALG00000016761;…	101	3	0.47122	ENSGALG00000007638;ENSGALG00000008321;ENSGALG00000027874	101	2	0.6413	ENSGALG00000010592;ENSGALG00000010593
GO:1901137	carbohydrate derivative biosynthetic process	The chemical reactions and pathways resulting in the formation of carbohydrate derivative.	278	93	0.00026	ENSGALG00000000255;ENSGALG00000000802;ENSGALG00000000870;ENSGALG00000000901;ENSGALG00000000913;ENSGALG00000001330;ENSGALG00000001740;ENSGALG00000001806;ENSGALG00000002022;ENSGALG00000002023;ENSGALG00000002067;ENSGALG00000002155;ENSGALG00000002648;ENSGALG00000002729;ENSGALG00000003128;ENSGALG00000003194;ENSGALG00000003510;ENSGALG00000003815;ENSGALG00000003837;ENSGALG00000004170;ENSGALG00000004205;…	278	14	0.14781	ENSGALG00000001452;ENSGALG00000001895;ENSGALG00000002141;ENSGALG00000003732;ENSGALG00000004033;ENSGALG00000005002;ENSGALG00000005662;ENSGALG00000007702;ENSGALG00000009320;ENSGALG00000010763;ENSGALG00000012763;ENSGALG00000015433;ENSGALG00000016980;ENSGALG00000026468	278	6	0.84466	ENSGALG00000002242;ENSGALG00000007226;ENSGALG00000011742;ENSGALG00000013994;ENSGALG00000014897;ENSGALG00000022718	278	12	0.12891	ENSGALG00000001883;ENSGALG00000002453;ENSGALG00000005063;ENSGALG00000007976;ENSGALG00000008513;ENSGALG00000008949;ENSGALG00000013060;ENSGALG00000013674;ENSGALG00000016893;ENSGALG00000026011;ENSGALG00000026192;ENSGALG00000028191	278	87	0.094	ENSGALG00000000785;ENSGALG00000001038;ENSGALG00000001130;ENSGALG00000001165;ENSGALG00000001709;ENSGALG00000001862;ENSGALG00000002477;ENSGALG00000002557;ENSGALG00000002632;ENSGALG00000002651;ENSGALG00000002932;ENSGALG00000003065;ENSGALG00000003821;ENSGALG00000004276;ENSGALG00000004559;ENSGALG00000004903;ENSGALG00000005076;ENSGALG00000005169;ENSGALG00000005298;ENSGALG00000005420;ENSGALG00000005584;…	278	6	0.99713	ENSGALG00000002388;ENSGALG00000005107;ENSGALG00000010284;ENSGALG00000011511;ENSGALG00000011618;ENSGALG00000016772	278	3	0.94097	ENSGALG00000010592;ENSGALG00000011278;ENSGALG00000014614
GO:1901566	organonitrogen compound biosynthetic process	The chemical reactions and pathways resulting in the formation of organonitrogen compound.	473	115	0.75951	ENSGALG00000000004;ENSGALG00000000067;ENSGALG00000000109;ENSGALG00000000802;ENSGALG00000000870;ENSGALG00000000901;ENSGALG00000000907;ENSGALG00000000913;ENSGALG00000001330;ENSGALG00000001375;ENSGALG00000001558;ENSGALG00000001592;ENSGALG00000002016;ENSGALG00000002379;ENSGALG00000002734;ENSGALG00000002880;ENSGALG00000002881;ENSGALG00000003155;ENSGALG00000003194;ENSGALG00000003281;ENSGALG00000003510;…	473	28	0.00877	ENSGALG00000001452;ENSGALG00000001895;ENSGALG00000001965;ENSGALG00000003267;ENSGALG00000003732;ENSGALG00000004375;ENSGALG00000004738;ENSGALG00000005002;ENSGALG00000005198;ENSGALG00000005662;ENSGALG00000006672;ENSGALG00000007353;ENSGALG00000007702;ENSGALG00000009330;ENSGALG00000009565;ENSGALG00000010042;ENSGALG00000010051;ENSGALG00000010694;ENSGALG00000011178;ENSGALG00000011464;ENSGALG00000013149;…	473	16	0.72145	ENSGALG00000002576;ENSGALG00000002645;ENSGALG00000002944;ENSGALG00000004300;ENSGALG00000006122;ENSGALG00000006367;ENSGALG00000007226;ENSGALG00000008281;ENSGALG00000008518;ENSGALG00000008910;ENSGALG00000010789;ENSGALG00000010961;ENSGALG00000013994;ENSGALG00000014442;ENSGALG00000014897;ENSGALG00000016524	473	12	0.76386	ENSGALG00000002150;ENSGALG00000002183;ENSGALG00000003337;ENSGALG00000007780;ENSGALG00000008949;ENSGALG00000009587;ENSGALG00000012115;ENSGALG00000013060;ENSGALG00000014930;ENSGALG00000026011;ENSGALG00000026192;ENSGALG00000028191	473	142	0.73181	ENSGALG00000000122;ENSGALG00000000150;ENSGALG00000000755;ENSGALG00000000785;ENSGALG00000001165;ENSGALG00000001310;ENSGALG00000001465;ENSGALG00000001634;ENSGALG00000001658;ENSGALG00000001725;ENSGALG00000002157;ENSGALG00000002197;ENSGALG00000002321;ENSGALG00000002397;ENSGALG00000002488;ENSGALG00000002557;ENSGALG00000002632;ENSGALG00000002644;ENSGALG00000002868;ENSGALG00000002932;ENSGALG00000002988;…	473	12	0.90853	ENSGALG00000002388;ENSGALG00000003985;ENSGALG00000005559;ENSGALG00000008864;ENSGALG00000009328;ENSGALG00000009961;ENSGALG00000010140;ENSGALG00000010284;ENSGALG00000011511;ENSGALG00000011618;ENSGALG00000016410;ENSGALG00000016772	473	9	0.87453	ENSGALG00000000611;ENSGALG00000002262;ENSGALG00000006068;ENSGALG00000012050;ENSGALG00000013297;ENSGALG00000013962;ENSGALG00000014516;ENSGALG00000016481;ENSGALG00000016764
GO:0042445	hormone metabolic process	The chemical reactions and pathways involving any hormone, naturally occurring substances secreted by specialized cells that affects the metabolism or behavior of other cells possessing functional receptors for the hormone.	55	25	0.00045	ENSGALG00000000498;ENSGALG00000000545;ENSGALG00000002142;ENSGALG00000002187;ENSGALG00000002484;ENSGALG00000002893;ENSGALG00000003282;ENSGALG00000004106;ENSGALG00000004449;ENSGALG00000004553;ENSGALG00000005408;ENSGALG00000006379;ENSGALG00000008883;ENSGALG00000009100;ENSGALG00000009276;ENSGALG00000010256;ENSGALG00000010736;ENSGALG00000011812;ENSGALG00000012392;ENSGALG00000013969;ENSGALG00000014681;…	55	3	0.33184	ENSGALG00000004821;ENSGALG00000012834;ENSGALG00000016241	55	3	0.22658	ENSGALG00000008734;ENSGALG00000015143;ENSGALG00000023120	55	2	0.49331	ENSGALG00000016293;ENSGALG00000027788	55	15	0.30578	ENSGALG00000001708;ENSGALG00000003193;ENSGALG00000004903;ENSGALG00000005215;ENSGALG00000006272;ENSGALG00000007090;ENSGALG00000009725;ENSGALG00000010625;ENSGALG00000010873;ENSGALG00000011870;ENSGALG00000012973;ENSGALG00000013929;ENSGALG00000025822;ENSGALG00000025972;ENSGALG00000027788	55	1	0.75596	ENSGALG00000007669	55	0	1	NA
GO:0008152	metabolic process	The chemical reactions and pathways, including anabolism and catabolism, by which living organisms transform chemical substances. Metabolic processes typically transform small molecules, but also include macromolecular processes such as DNA repair and replication, and protein synthesis and degradation.	4298	1305	7e-05	ENSGALG00000000004;ENSGALG00000000067;ENSGALG00000000109;ENSGALG00000000142;ENSGALG00000000161;ENSGALG00000000189;ENSGALG00000000241;ENSGALG00000000255;ENSGALG00000000259;ENSGALG00000000329;ENSGALG00000000357;ENSGALG00000000374;ENSGALG00000000377;ENSGALG00000000390;ENSGALG00000000410;ENSGALG00000000419;ENSGALG00000000428;ENSGALG00000000466;ENSGALG00000000498;ENSGALG00000000504;ENSGALG00000000516;…	4298	194	0.68746	ENSGALG00000000106;ENSGALG00000000264;ENSGALG00000000669;ENSGALG00000000703;ENSGALG00000000761;ENSGALG00000000843;ENSGALG00000001315;ENSGALG00000001364;ENSGALG00000001452;ENSGALG00000001606;ENSGALG00000001741;ENSGALG00000001750;ENSGALG00000001895;ENSGALG00000001943;ENSGALG00000001965;ENSGALG00000002029;ENSGALG00000002099;ENSGALG00000002141;ENSGALG00000002356;ENSGALG00000002485;ENSGALG00000002519;…	4298	125	0.91828	ENSGALG00000000367;ENSGALG00000000607;ENSGALG00000000949;ENSGALG00000001717;ENSGALG00000001857;ENSGALG00000002242;ENSGALG00000002470;ENSGALG00000002555;ENSGALG00000002576;ENSGALG00000002579;ENSGALG00000002638;ENSGALG00000002645;ENSGALG00000002878;ENSGALG00000002886;ENSGALG00000002944;ENSGALG00000003485;ENSGALG00000003952;ENSGALG00000004004;ENSGALG00000004300;ENSGALG00000004343;ENSGALG00000004435;…	4298	132	0.8007	ENSGALG00000000081;ENSGALG00000000184;ENSGALG00000000379;ENSGALG00000000476;ENSGALG00000000653;ENSGALG00000000786;ENSGALG00000001270;ENSGALG00000001416;ENSGALG00000001501;ENSGALG00000001583;ENSGALG00000001654;ENSGALG00000001768;ENSGALG00000001812;ENSGALG00000001883;ENSGALG00000002150;ENSGALG00000002183;ENSGALG00000002266;ENSGALG00000002453;ENSGALG00000002510;ENSGALG00000002556;ENSGALG00000002624;…	4298	1128	0.60507	ENSGALG00000000094;ENSGALG00000000102;ENSGALG00000000112;ENSGALG00000000122;ENSGALG00000000150;ENSGALG00000000151;ENSGALG00000000186;ENSGALG00000000209;ENSGALG00000000215;ENSGALG00000000242;ENSGALG00000000244;ENSGALG00000000273;ENSGALG00000000284;ENSGALG00000000399;ENSGALG00000000402;ENSGALG00000000461;ENSGALG00000000523;ENSGALG00000000525;ENSGALG00000000557;ENSGALG00000000599;ENSGALG00000000672;…	4298	138	0.60201	ENSGALG00000000106;ENSGALG00000000235;ENSGALG00000000349;ENSGALG00000000404;ENSGALG00000000685;ENSGALG00000000707;ENSGALG00000000747;ENSGALG00000000857;ENSGALG00000001169;ENSGALG00000001184;ENSGALG00000001441;ENSGALG00000001476;ENSGALG00000001663;ENSGALG00000001733;ENSGALG00000001844;ENSGALG00000001901;ENSGALG00000001947;ENSGALG00000002003;ENSGALG00000002139;ENSGALG00000002283;ENSGALG00000002388;…	4298	126	0.12726	ENSGALG00000000146;ENSGALG00000000430;ENSGALG00000000596;ENSGALG00000000611;ENSGALG00000000692;ENSGALG00000000830;ENSGALG00000000845;ENSGALG00000000862;ENSGALG00000001117;ENSGALG00000001250;ENSGALG00000001253;ENSGALG00000001501;ENSGALG00000001639;ENSGALG00000001647;ENSGALG00000001971;ENSGALG00000001992;ENSGALG00000002262;ENSGALG00000002267;ENSGALG00000002415;ENSGALG00000002469;ENSGALG00000002888;…
GO:0097164	ammonium ion metabolic process	The chemical reactions and pathways involving the ammonium ion.	24	16	0.00283	ENSGALG00000000142;ENSGALG00000000737;ENSGALG00000002016;ENSGALG00000005206;ENSGALG00000005363;ENSGALG00000007109;ENSGALG00000007114;ENSGALG00000007474;ENSGALG00000009100;ENSGALG00000009505;ENSGALG00000013493;ENSGALG00000013743;ENSGALG00000014368;ENSGALG00000014938;ENSGALG00000016713;ENSGALG00000028928	24	0	1	NA	24	0	1	NA	24	0	1	NA	24	4	0.85233	ENSGALG00000003518;ENSGALG00000003574;ENSGALG00000012769;ENSGALG00000016804	24	1	0.45896	ENSGALG00000010645	24	0	1	NA
GO:0006112	energy reserve metabolic process	The chemical reactions and pathways by which a cell derives energy from stored compounds such as fats or glycogen.	24	3	0.95299	ENSGALG00000006219;ENSGALG00000012365;ENSGALG00000013265	24	3	0.05691	ENSGALG00000002485;ENSGALG00000011016;ENSGALG00000014977	24	4	0.00518	ENSGALG00000004004;ENSGALG00000006016;ENSGALG00000016518;ENSGALG00000017068	24	1	0.51803	ENSGALG00000011219	24	7	0.33035	ENSGALG00000002544;ENSGALG00000005407;ENSGALG00000006670;ENSGALG00000008508;ENSGALG00000010026;ENSGALG00000011620;ENSGALG00000014716	24	1	0.45896	ENSGALG00000004959	24	1	0.40569	ENSGALG00000009901
GO:0044712	single-organism catabolic process	A catabolic process - chemical reactions and pathways resulting in the breakdown of substances - which involves a single organism.	266	130	0.0019	ENSGALG00000000109;ENSGALG00000000390;ENSGALG00000000564;ENSGALG00000000737;ENSGALG00000000775;ENSGALG00000000868;ENSGALG00000000893;ENSGALG00000001207;ENSGALG00000001231;ENSGALG00000001592;ENSGALG00000001848;ENSGALG00000002016;ENSGALG00000002159;ENSGALG00000002187;ENSGALG00000002412;ENSGALG00000002729;ENSGALG00000002847;ENSGALG00000002891;ENSGALG00000002925;ENSGALG00000003107;ENSGALG00000003128;…	266	13	0.18477	ENSGALG00000002029;ENSGALG00000003267;ENSGALG00000004583;ENSGALG00000006689;ENSGALG00000006824;ENSGALG00000008320;ENSGALG00000010581;ENSGALG00000011016;ENSGALG00000011285;ENSGALG00000012834;ENSGALG00000014569;ENSGALG00000014832;ENSGALG00000014933	266	8	0.54518	ENSGALG00000004343;ENSGALG00000006681;ENSGALG00000007868;ENSGALG00000010978;ENSGALG00000011982;ENSGALG00000013773;ENSGALG00000014442;ENSGALG00000024271	266	2	0.99743	ENSGALG00000002855;ENSGALG00000007236	266	66	0.75872	ENSGALG00000000122;ENSGALG00000000461;ENSGALG00000001201;ENSGALG00000001964;ENSGALG00000002321;ENSGALG00000003193;ENSGALG00000003226;ENSGALG00000003250;ENSGALG00000003345;ENSGALG00000003580;ENSGALG00000003634;ENSGALG00000003648;ENSGALG00000003816;ENSGALG00000004222;ENSGALG00000004842;ENSGALG00000004957;ENSGALG00000005065;ENSGALG00000005407;ENSGALG00000005554;ENSGALG00000006035;ENSGALG00000006098;…	266	8	0.35713	ENSGALG00000000349;ENSGALG00000002649;ENSGALG00000004959;ENSGALG00000005805;ENSGALG00000006302;ENSGALG00000007638;ENSGALG00000008108;ENSGALG00000015693	266	7	0.65983	ENSGALG00000001117;ENSGALG00000001992;ENSGALG00000009445;ENSGALG00000010593;ENSGALG00000012408;ENSGALG00000014067;ENSGALG00000014920
GO:0044281	small molecule metabolic process	The chemical reactions and pathways involving small molecules, any low molecular weight, monomeric, non-encoded molecule.	645	282	0.00026	ENSGALG00000000004;ENSGALG00000000109;ENSGALG00000000241;ENSGALG00000000255;ENSGALG00000000329;ENSGALG00000000390;ENSGALG00000000549;ENSGALG00000000667;ENSGALG00000000724;ENSGALG00000000802;ENSGALG00000000870;ENSGALG00000000893;ENSGALG00000000907;ENSGALG00000001000;ENSGALG00000001231;ENSGALG00000001330;ENSGALG00000001445;ENSGALG00000001592;ENSGALG00000001615;ENSGALG00000001949;ENSGALG00000002022;…	645	36	0.45674	ENSGALG00000000703;ENSGALG00000001452;ENSGALG00000001895;ENSGALG00000001965;ENSGALG00000002099;ENSGALG00000002519;ENSGALG00000002683;ENSGALG00000003267;ENSGALG00000003732;ENSGALG00000004612;ENSGALG00000005002;ENSGALG00000005662;ENSGALG00000007481;ENSGALG00000009330;ENSGALG00000010286;ENSGALG00000011016;ENSGALG00000011155;ENSGALG00000011178;ENSGALG00000011285;ENSGALG00000012705;ENSGALG00000012834;…	645	23	0.49629	ENSGALG00000001857;ENSGALG00000002576;ENSGALG00000002944;ENSGALG00000004343;ENSGALG00000006016;ENSGALG00000006122;ENSGALG00000006608;ENSGALG00000007226;ENSGALG00000008518;ENSGALG00000010342;ENSGALG00000010789;ENSGALG00000010978;ENSGALG00000011612;ENSGALG00000011982;ENSGALG00000012404;ENSGALG00000013773;ENSGALG00000013994;ENSGALG00000014442;ENSGALG00000014897;ENSGALG00000015143;ENSGALG00000016524;…	645	19	0.78695	ENSGALG00000000184;ENSGALG00000001501;ENSGALG00000001812;ENSGALG00000002266;ENSGALG00000002855;ENSGALG00000006352;ENSGALG00000008060;ENSGALG00000008949;ENSGALG00000009587;ENSGALG00000009704;ENSGALG00000011219;ENSGALG00000011450;ENSGALG00000012748;ENSGALG00000013060;ENSGALG00000015876;ENSGALG00000016293;ENSGALG00000016294;ENSGALG00000026011;ENSGALG00000028142	645	146	0.99671	ENSGALG00000000094;ENSGALG00000000112;ENSGALG00000000122;ENSGALG00000000755;ENSGALG00000001165;ENSGALG00000001201;ENSGALG00000001314;ENSGALG00000001964;ENSGALG00000002321;ENSGALG00000002397;ENSGALG00000002479;ENSGALG00000002557;ENSGALG00000002632;ENSGALG00000002761;ENSGALG00000002932;ENSGALG00000002988;ENSGALG00000003193;ENSGALG00000003226;ENSGALG00000003250;ENSGALG00000003362;ENSGALG00000003518;…	645	13	0.98318	ENSGALG00000001184;ENSGALG00000002388;ENSGALG00000003985;ENSGALG00000004959;ENSGALG00000007669;ENSGALG00000008548;ENSGALG00000010284;ENSGALG00000011511;ENSGALG00000011618;ENSGALG00000012638;ENSGALG00000014869;ENSGALG00000016430;ENSGALG00000016772	645	9	0.94166	ENSGALG00000001117;ENSGALG00000001501;ENSGALG00000001992;ENSGALG00000003759;ENSGALG00000005439;ENSGALG00000009901;ENSGALG00000010592;ENSGALG00000011278;ENSGALG00000015264
GO:0055114	oxidation-reduction process	A metabolic process that results in the removal or addition of one or more electrons to or from a substance, with or without the concomitant removal or addition of a proton or protons.	405	184	0	ENSGALG00000000067;ENSGALG00000000802;ENSGALG00000001189;ENSGALG00000001320;ENSGALG00000001325;ENSGALG00000001369;ENSGALG00000001375;ENSGALG00000001618;ENSGALG00000001723;ENSGALG00000001800;ENSGALG00000001802;ENSGALG00000001949;ENSGALG00000001988;ENSGALG00000002053;ENSGALG00000002159;ENSGALG00000002187;ENSGALG00000002358;ENSGALG00000002421;ENSGALG00000002484;ENSGALG00000002492;ENSGALG00000002501;…	405	18	0.23953	ENSGALG00000002485;ENSGALG00000002683;ENSGALG00000003323;ENSGALG00000004612;ENSGALG00000005414;ENSGALG00000007931;ENSGALG00000009330;ENSGALG00000010286;ENSGALG00000011016;ENSGALG00000012282;ENSGALG00000012705;ENSGALG00000012834;ENSGALG00000014832;ENSGALG00000014977;ENSGALG00000015849;ENSGALG00000017282;ENSGALG00000025819;ENSGALG00000027688	405	12	0.88139	ENSGALG00000002470;ENSGALG00000004004;ENSGALG00000004343;ENSGALG00000006016;ENSGALG00000006367;ENSGALG00000007868;ENSGALG00000012404;ENSGALG00000014442;ENSGALG00000016261;ENSGALG00000016518;ENSGALG00000017068;ENSGALG00000024271	405	11	0.6735	ENSGALG00000000081;ENSGALG00000002266;ENSGALG00000002855;ENSGALG00000006352;ENSGALG00000006937;ENSGALG00000009538;ENSGALG00000011219;ENSGALG00000012860;ENSGALG00000013072;ENSGALG00000013225;ENSGALG00000015205	405	88	0.832	ENSGALG00000000094;ENSGALG00000000402;ENSGALG00000000998;ENSGALG00000001201;ENSGALG00000001314;ENSGALG00000001557;ENSGALG00000001758;ENSGALG00000002544;ENSGALG00000002690;ENSGALG00000002831;ENSGALG00000002911;ENSGALG00000002988;ENSGALG00000003674;ENSGALG00000003933;ENSGALG00000004325;ENSGALG00000004491;ENSGALG00000004521;ENSGALG00000004833;ENSGALG00000005353;ENSGALG00000005407;ENSGALG00000005554;…	405	9	0.70053	ENSGALG00000001184;ENSGALG00000001844;ENSGALG00000004959;ENSGALG00000005077;ENSGALG00000007638;ENSGALG00000008548;ENSGALG00000012624;ENSGALG00000014869;ENSGALG00000016430	405	5	0.93966	ENSGALG00000004531;ENSGALG00000005540;ENSGALG00000009901;ENSGALG00000010592;ENSGALG00000013297
GO:0000422	mitophagy	The autophagic process in which mitochondria are delivered to the vacuole and degraded in response to changing cellular conditions.	35	6	0.88435	ENSGALG00000003705;ENSGALG00000010985;ENSGALG00000011562;ENSGALG00000011649;ENSGALG00000013738;ENSGALG00000027860	35	6	0.00158	ENSGALG00000004523;ENSGALG00000006298;ENSGALG00000007700;ENSGALG00000008347;ENSGALG00000012929;ENSGALG00000027188	35	0	1	NA	35	0	1	NA	35	12	0.10072	ENSGALG00000002124;ENSGALG00000004655;ENSGALG00000008282;ENSGALG00000009061;ENSGALG00000010103;ENSGALG00000011870;ENSGALG00000012569;ENSGALG00000013964;ENSGALG00000014166;ENSGALG00000027188;ENSGALG00000028147;ENSGALG00000028187	35	2	0.22069	ENSGALG00000015259;ENSGALG00000015387	35	0	1	NA
GO:0030574	collagen catabolic process	The proteolytic chemical reactions and pathways resulting in the breakdown of collagen in the extracellular matrix, usually carried out by proteases secreted by nearby cells.	9	2	0.6811	ENSGALG00000000775;ENSGALG00000005968	9	0	1	NA	9	0	1	NA	9	0	1	NA	9	6	0.00734	ENSGALG00000000461;ENSGALG00000003580;ENSGALG00000007145;ENSGALG00000011099;ENSGALG00000017183;ENSGALG00000028147	9	0	1	NA	9	0	1	NA
GO:0046173	polyol biosynthetic process	The chemical reactions and pathways resulting in the formation of a polyol, any alcohol containing three or more hydroxyl groups attached to saturated carbon atoms.	14	8	0.00841	ENSGALG00000001592;ENSGALG00000002710;ENSGALG00000005888;ENSGALG00000007484;ENSGALG00000007636;ENSGALG00000008385;ENSGALG00000013493;ENSGALG00000016564	14	0	1	NA	14	0	1	NA	14	0	1	NA	14	2	0.87704	ENSGALG00000000755;ENSGALG00000006050	14	0	1	NA	14	1	0.26166	ENSGALG00000015264
GO:0006695	cholesterol biosynthetic process	The chemical reactions and pathways resulting in the formation of cholesterol, cholest-5-en-3 beta-ol, the principal sterol of vertebrates and the precursor of many steroids, including bile acids and steroid hormones.	15	10	0.0006	ENSGALG00000004106;ENSGALG00000007109;ENSGALG00000007114;ENSGALG00000010798;ENSGALG00000014368;ENSGALG00000014948;ENSGALG00000015844;ENSGALG00000016491;ENSGALG00000016665;ENSGALG00000017394	15	2	0.10407	ENSGALG00000027188;ENSGALG00000028046	15	0	1	NA	15	0	1	NA	15	2	0.90063	ENSGALG00000013848;ENSGALG00000027188	15	0	1	NA	15	0	1	NA
GO:0008203	cholesterol metabolic process	The chemical reactions and pathways involving cholesterol, cholest-5-en-3 beta-ol, the principal sterol of vertebrates and the precursor of many steroids, including bile acids and steroid hormones. It is a component of the plasma membrane lipid bilayer and of plasma lipoproteins and can be found in all animal tissues.	35	20	0.01074	ENSGALG00000002142;ENSGALG00000003242;ENSGALG00000004106;ENSGALG00000004205;ENSGALG00000007109;ENSGALG00000007114;ENSGALG00000007493;ENSGALG00000007981;ENSGALG00000010798;ENSGALG00000011162;ENSGALG00000014368;ENSGALG00000014948;ENSGALG00000015844;ENSGALG00000016491;ENSGALG00000016665;ENSGALG00000017394;ENSGALG00000026507;ENSGALG00000026525;ENSGALG00000028598;ENSGALG00000028928	35	5	0.00868	ENSGALG00000011155;ENSGALG00000012834;ENSGALG00000015433;ENSGALG00000027188;ENSGALG00000028046	35	1	0.65532	ENSGALG00000010978	35	1	0.65532	ENSGALG00000006352	35	6	0.8664	ENSGALG00000010166;ENSGALG00000013848;ENSGALG00000015770;ENSGALG00000016710;ENSGALG00000027188;ENSGALG00000027189	35	0	1	NA	35	0	1	NA
GO:0008610	lipid biosynthetic process	The chemical reactions and pathways resulting in the formation of lipids, compounds soluble in an organic solvent but not, or sparingly, in an aqueous solvent.	194	91	0.00284	ENSGALG00000000142;ENSGALG00000000241;ENSGALG00000000667;ENSGALG00000001592;ENSGALG00000002016;ENSGALG00000002023;ENSGALG00000002142;ENSGALG00000002583;ENSGALG00000002775;ENSGALG00000002960;ENSGALG00000003242;ENSGALG00000003642;ENSGALG00000003701;ENSGALG00000003863;ENSGALG00000003972;ENSGALG00000004106;ENSGALG00000004336;ENSGALG00000004594;ENSGALG00000005004;ENSGALG00000005456;ENSGALG00000005494;…	194	11	0.10389	ENSGALG00000000703;ENSGALG00000002683;ENSGALG00000005020;ENSGALG00000007481;ENSGALG00000009330;ENSGALG00000012834;ENSGALG00000014832;ENSGALG00000014933;ENSGALG00000027188;ENSGALG00000028046;ENSGALG00000029142	194	2	0.98167	ENSGALG00000004300;ENSGALG00000008910	194	7	0.80252	ENSGALG00000006352;ENSGALG00000011450;ENSGALG00000012748;ENSGALG00000015876;ENSGALG00000016293;ENSGALG00000026192;ENSGALG00000028142	194	42	0.76463	ENSGALG00000000112;ENSGALG00000000557;ENSGALG00000000755;ENSGALG00000001314;ENSGALG00000002761;ENSGALG00000003362;ENSGALG00000003428;ENSGALG00000003518;ENSGALG00000004940;ENSGALG00000005043;ENSGALG00000005215;ENSGALG00000005298;ENSGALG00000005353;ENSGALG00000005739;ENSGALG00000006050;ENSGALG00000006440;ENSGALG00000006882;ENSGALG00000007781;ENSGALG00000008018;ENSGALG00000008659;ENSGALG00000008661;…	194	1	0.99339	ENSGALG00000007669	194	2	0.92378	ENSGALG00000005439;ENSGALG00000013026
GO:0006629	lipid metabolic process	The chemical reactions and pathways involving lipids, compounds soluble in an organic solvent but not, or sparingly, in an aqueous solvent. Includes fatty acids; neutral fats, other fatty-acid esters, and soaps; long-chain (fatty) alcohols and waxes; sphingoids and other long-chain bases; glycolipids, phospholipids and sphingolipids; and carotenes, polyprenols, sterols, terpenes and other isopren…	447	210	0.00182	ENSGALG00000000142;ENSGALG00000000241;ENSGALG00000000667;ENSGALG00000000690;ENSGALG00000000724;ENSGALG00000000737;ENSGALG00000001207;ENSGALG00000001445;ENSGALG00000001592;ENSGALG00000002016;ENSGALG00000002023;ENSGALG00000002142;ENSGALG00000002159;ENSGALG00000002182;ENSGALG00000002187;ENSGALG00000002412;ENSGALG00000002583;ENSGALG00000002699;ENSGALG00000002729;ENSGALG00000002775;ENSGALG00000002891;…	447	24	0.35618	ENSGALG00000000703;ENSGALG00000001606;ENSGALG00000002683;ENSGALG00000004220;ENSGALG00000004821;ENSGALG00000005020;ENSGALG00000005198;ENSGALG00000006689;ENSGALG00000007481;ENSGALG00000008051;ENSGALG00000009330;ENSGALG00000010581;ENSGALG00000011155;ENSGALG00000012834;ENSGALG00000014569;ENSGALG00000014832;ENSGALG00000014933;ENSGALG00000015433;ENSGALG00000016997;ENSGALG00000023243;ENSGALG00000026834;…	447	12	0.69318	ENSGALG00000001717;ENSGALG00000004300;ENSGALG00000005470;ENSGALG00000007868;ENSGALG00000008107;ENSGALG00000008332;ENSGALG00000008910;ENSGALG00000010978;ENSGALG00000011612;ENSGALG00000015143;ENSGALG00000023120;ENSGALG00000024271	447	16	0.86217	ENSGALG00000000184;ENSGALG00000006352;ENSGALG00000007236;ENSGALG00000007976;ENSGALG00000008060;ENSGALG00000011450;ENSGALG00000012748;ENSGALG00000013072;ENSGALG00000013641;ENSGALG00000015542;ENSGALG00000015876;ENSGALG00000016293;ENSGALG00000025896;ENSGALG00000026192;ENSGALG00000028142;ENSGALG00000029020	447	98	0.81766	ENSGALG00000000094;ENSGALG00000000112;ENSGALG00000000557;ENSGALG00000000755;ENSGALG00000001314;ENSGALG00000001332;ENSGALG00000001419;ENSGALG00000001557;ENSGALG00000001610;ENSGALG00000001840;ENSGALG00000001964;ENSGALG00000002458;ENSGALG00000002739;ENSGALG00000002761;ENSGALG00000003193;ENSGALG00000003345;ENSGALG00000003362;ENSGALG00000003428;ENSGALG00000003518;ENSGALG00000003634;ENSGALG00000004940;…	447	6	0.97299	ENSGALG00000004959;ENSGALG00000005805;ENSGALG00000006302;ENSGALG00000007669;ENSGALG00000008380;ENSGALG00000010645	447	6	0.9231	ENSGALG00000003759;ENSGALG00000005439;ENSGALG00000009445;ENSGALG00000010593;ENSGALG00000013026;ENSGALG00000014786
GO:0008202	steroid metabolic process	The chemical reactions and pathways involving steroids, compounds with a 1,2,cyclopentanoperhydrophenanthrene nucleus.	66	34	0.00757	ENSGALG00000000241;ENSGALG00000001445;ENSGALG00000002142;ENSGALG00000002182;ENSGALG00000002412;ENSGALG00000003242;ENSGALG00000003282;ENSGALG00000003326;ENSGALG00000004106;ENSGALG00000004205;ENSGALG00000004449;ENSGALG00000005456;ENSGALG00000005860;ENSGALG00000006964;ENSGALG00000007109;ENSGALG00000007114;ENSGALG00000007493;ENSGALG00000007981;ENSGALG00000008498;ENSGALG00000010798;ENSGALG00000011162;…	66	5	1	ENSGALG00000011155;ENSGALG00000012834;ENSGALG00000015433;ENSGALG00000027188;ENSGALG00000028046	66	3	0.31614	ENSGALG00000010978;ENSGALG00000011612;ENSGALG00000023120	66	2	0.59208	ENSGALG00000006352;ENSGALG00000016293	66	15	0.61283	ENSGALG00000002761;ENSGALG00000005215;ENSGALG00000006050;ENSGALG00000006743;ENSGALG00000008018;ENSGALG00000010166;ENSGALG00000010625;ENSGALG00000010873;ENSGALG00000013848;ENSGALG00000015770;ENSGALG00000016102;ENSGALG00000016710;ENSGALG00000025822;ENSGALG00000027188;ENSGALG00000027189	66	1	0.81616	ENSGALG00000007669	66	1	0.76183	ENSGALG00000003759
GO:0044724	single-organism carbohydrate catabolic process	The chemical reactions and pathways resulting in the breakdown of carbohydrates, occurring within a single organism.	41	18	0.00441	ENSGALG00000002729;ENSGALG00000002847;ENSGALG00000003863;ENSGALG00000004047;ENSGALG00000004956;ENSGALG00000006219;ENSGALG00000006543;ENSGALG00000007936;ENSGALG00000010043;ENSGALG00000010202;ENSGALG00000012365;ENSGALG00000012583;ENSGALG00000012613;ENSGALG00000013828;ENSGALG00000014526;ENSGALG00000015544;ENSGALG00000021039;ENSGALG00000028960	41	3	0.19198	ENSGALG00000003267;ENSGALG00000011016;ENSGALG00000014933	41	1	0.71298	ENSGALG00000014442	41	0	1	NA	41	10	0.5119	ENSGALG00000001201;ENSGALG00000004222;ENSGALG00000005407;ENSGALG00000006939;ENSGALG00000008508;ENSGALG00000011870;ENSGALG00000013069;ENSGALG00000014528;ENSGALG00000016992;ENSGALG00000026077	41	0	1	NA	41	2	0.21889	ENSGALG00000001117;ENSGALG00000001992
GO:0005975	carbohydrate metabolic process	The chemical reactions and pathways involving carbohydrates, any of a group of organic compounds based of the general formula Cx(H2O)y. Includes the formation of carbohydrate derivatives by the addition of a carbohydrate residue to another molecule.	222	80	0.01398	ENSGALG00000000255;ENSGALG00000000901;ENSGALG00000000913;ENSGALG00000001604;ENSGALG00000001615;ENSGALG00000001949;ENSGALG00000002022;ENSGALG00000002142;ENSGALG00000002492;ENSGALG00000002542;ENSGALG00000002648;ENSGALG00000002729;ENSGALG00000002797;ENSGALG00000002847;ENSGALG00000002849;ENSGALG00000003128;ENSGALG00000003863;ENSGALG00000004047;ENSGALG00000004112;ENSGALG00000004336;ENSGALG00000004948;…	222	13	0.24483	ENSGALG00000000703;ENSGALG00000002099;ENSGALG00000002485;ENSGALG00000003267;ENSGALG00000008056;ENSGALG00000011016;ENSGALG00000012763;ENSGALG00000013867;ENSGALG00000014832;ENSGALG00000014933;ENSGALG00000014977;ENSGALG00000015537;ENSGALG00000017370	222	14	0.00669	ENSGALG00000001857;ENSGALG00000004004;ENSGALG00000006016;ENSGALG00000007508;ENSGALG00000010342;ENSGALG00000010978;ENSGALG00000013773;ENSGALG00000014442;ENSGALG00000015151;ENSGALG00000015376;ENSGALG00000016518;ENSGALG00000017068;ENSGALG00000017304;ENSGALG00000020505	222	7	0.49829	ENSGALG00000003519;ENSGALG00000005063;ENSGALG00000009704;ENSGALG00000011219;ENSGALG00000014210;ENSGALG00000023760;ENSGALG00000026192	222	59	0.34293	ENSGALG00000000094;ENSGALG00000000785;ENSGALG00000001038;ENSGALG00000001201;ENSGALG00000001242;ENSGALG00000001642;ENSGALG00000001788;ENSGALG00000001862;ENSGALG00000001964;ENSGALG00000002138;ENSGALG00000002544;ENSGALG00000002651;ENSGALG00000002761;ENSGALG00000003340;ENSGALG00000003634;ENSGALG00000004222;ENSGALG00000004276;ENSGALG00000004397;ENSGALG00000004581;ENSGALG00000004903;ENSGALG00000005147;…	222	3	0.92317	ENSGALG00000004959;ENSGALG00000008548;ENSGALG00000012638	222	8	0.10382	ENSGALG00000001117;ENSGALG00000001992;ENSGALG00000003759;ENSGALG00000009901;ENSGALG00000010593;ENSGALG00000011278;ENSGALG00000015264;ENSGALG00000025921
GO:0005996	monosaccharide metabolic process	The chemical reactions and pathways involving monosaccharides, the simplest carbohydrates. They are polyhydric alcohols containing either an aldehyde or a keto group and between three to ten or more carbon atoms. They form the constitutional repeating units of oligo- and polysaccharides.	76	29	0.00465	ENSGALG00000000255;ENSGALG00000001615;ENSGALG00000002022;ENSGALG00000002142;ENSGALG00000002492;ENSGALG00000002847;ENSGALG00000002849;ENSGALG00000004047;ENSGALG00000004112;ENSGALG00000004336;ENSGALG00000004956;ENSGALG00000005888;ENSGALG00000005973;ENSGALG00000006173;ENSGALG00000007326;ENSGALG00000007636;ENSGALG00000009700;ENSGALG00000010043;ENSGALG00000010861;ENSGALG00000011104;ENSGALG00000011562;…	76	7	0.21399	ENSGALG00000000703;ENSGALG00000002099;ENSGALG00000011016;ENSGALG00000013867;ENSGALG00000014832;ENSGALG00000015537;ENSGALG00000017370	76	6	0.02579	ENSGALG00000001857;ENSGALG00000006016;ENSGALG00000010342;ENSGALG00000013773;ENSGALG00000014442;ENSGALG00000020505	76	2	0.66884	ENSGALG00000009704;ENSGALG00000011219	76	12	0.96443	ENSGALG00000000094;ENSGALG00000001201;ENSGALG00000002761;ENSGALG00000005554;ENSGALG00000008440;ENSGALG00000011468;ENSGALG00000011620;ENSGALG00000013069;ENSGALG00000013235;ENSGALG00000013310;ENSGALG00000014769;ENSGALG00000016323	76	2	0.57578	ENSGALG00000004959;ENSGALG00000012638	76	4	0.07966	ENSGALG00000001117;ENSGALG00000003759;ENSGALG00000009901;ENSGALG00000011278
GO:0009165	nucleotide biosynthetic process	The chemical reactions and pathways resulting in the formation of nucleotides, any nucleoside that is esterified with (ortho)phosphate or an oligophosphate at any hydroxyl group on the glycose moiety; may be mono-, di- or triphosphate; this definition includes cyclic-nucleotides (nucleoside cyclic phosphates).	109	43	0.00197	ENSGALG00000000109;ENSGALG00000000802;ENSGALG00000000870;ENSGALG00000001330;ENSGALG00000002648;ENSGALG00000003194;ENSGALG00000003510;ENSGALG00000003837;ENSGALG00000004153;ENSGALG00000004170;ENSGALG00000004816;ENSGALG00000004882;ENSGALG00000005064;ENSGALG00000006040;ENSGALG00000006431;ENSGALG00000006642;ENSGALG00000006753;ENSGALG00000006779;ENSGALG00000007503;ENSGALG00000007926;ENSGALG00000008098;…	109	6	0.21479	ENSGALG00000001452;ENSGALG00000001895;ENSGALG00000003732;ENSGALG00000005002;ENSGALG00000005662;ENSGALG00000015433	109	3	0.63817	ENSGALG00000007226;ENSGALG00000013994;ENSGALG00000014897	109	3	0.63817	ENSGALG00000008949;ENSGALG00000013060;ENSGALG00000026011	109	36	0.23272	ENSGALG00000001165;ENSGALG00000002557;ENSGALG00000002632;ENSGALG00000002932;ENSGALG00000003570;ENSGALG00000003821;ENSGALG00000004908;ENSGALG00000005076;ENSGALG00000005694;ENSGALG00000005961;ENSGALG00000006098;ENSGALG00000006305;ENSGALG00000007779;ENSGALG00000008177;ENSGALG00000009228;ENSGALG00000009361;ENSGALG00000010013;ENSGALG00000010542;ENSGALG00000011035;ENSGALG00000011511;ENSGALG00000011797;…	109	4	0.29592	ENSGALG00000002388;ENSGALG00000010284;ENSGALG00000011511;ENSGALG00000011618	109	0	1	NA
GO:0009168	purine ribonucleoside monophosphate biosynthetic process	The chemical reactions and pathways resulting in the formation of purine ribonucleoside monophosphate, a compound consisting of a purine base linked to a ribose sugar esterified with phosphate on the sugar.	27	10	0.09537	ENSGALG00000001330;ENSGALG00000003194;ENSGALG00000004170;ENSGALG00000004816;ENSGALG00000006753;ENSGALG00000007926;ENSGALG00000009286;ENSGALG00000010702;ENSGALG00000012034;ENSGALG00000014447	27	3	0.07593	ENSGALG00000001452;ENSGALG00000005002;ENSGALG00000005662	27	0	1	NA	27	0	1	NA	27	6	0.63979	ENSGALG00000006098;ENSGALG00000009228;ENSGALG00000011035;ENSGALG00000011511;ENSGALG00000013726;ENSGALG00000013728	27	4	0.00438	ENSGALG00000002388;ENSGALG00000010284;ENSGALG00000011511;ENSGALG00000011618	27	0	1	NA
GO:0006171	cAMP biosynthetic process	The chemical reactions and pathways resulting in the formation of the nucleotide cAMP (cyclic AMP, adenosine 3',5'-cyclophosphate).	25	7	0.40355	ENSGALG00000003837;ENSGALG00000006642;ENSGALG00000011104;ENSGALG00000012715;ENSGALG00000012735;ENSGALG00000013803;ENSGALG00000023521	25	1	0.61019	ENSGALG00000015433	25	1	0.53249	ENSGALG00000013994	25	3	0.03743	ENSGALG00000008949;ENSGALG00000013060;ENSGALG00000026011	25	12	0.00651	ENSGALG00000002557;ENSGALG00000002632;ENSGALG00000003821;ENSGALG00000007779;ENSGALG00000010013;ENSGALG00000012715;ENSGALG00000013604;ENSGALG00000014182;ENSGALG00000015529;ENSGALG00000015895;ENSGALG00000016608;ENSGALG00000024449	25	0	1	NA	25	0	1	NA
GO:1900371	regulation of purine nucleotide biosynthetic process	Any process that modulates the frequency, rate or extent of purine nucleotide biosynthetic processes.	29	11	0.07051	ENSGALG00000003837;ENSGALG00000004816;ENSGALG00000006642;ENSGALG00000006779;ENSGALG00000011104;ENSGALG00000012715;ENSGALG00000012735;ENSGALG00000013803;ENSGALG00000016564;ENSGALG00000023521;ENSGALG00000027269	29	1	0.66482	ENSGALG00000015433	29	1	0.58613	ENSGALG00000007226	29	2	0.21474	ENSGALG00000008949;ENSGALG00000026011	29	13	0.00949	ENSGALG00000002557;ENSGALG00000002632;ENSGALG00000003821;ENSGALG00000008177;ENSGALG00000009228;ENSGALG00000010013;ENSGALG00000012715;ENSGALG00000013604;ENSGALG00000014182;ENSGALG00000015529;ENSGALG00000015895;ENSGALG00000017173;ENSGALG00000024449	29	0	1	NA	29	0	1	NA
GO:0006207	'de novo' pyrimidine nucleobase biosynthetic process	The chemical reactions and pathways resulting in the formation of pyrimidine nucleobases, 1,3-diazine, organic nitrogenous bases, beginning with the synthesis of a pyrimidine ring from simpler precursors.	5	2	0.35109	ENSGALG00000000802;ENSGALG00000010481	5	0	1	NA	5	2	0.00839	ENSGALG00000002944;ENSGALG00000016524	5	0	1	NA	5	0	1	NA	5	0	1	NA	5	0	1	NA
GO:0042455	ribonucleoside biosynthetic process	The chemical reactions and pathways resulting in the formation of any ribonucleoside, a nucleoside in which purine or pyrimidine base is linked to a ribose (beta-D-ribofuranose) molecule.	48	19	0.01301	ENSGALG00000000802;ENSGALG00000000870;ENSGALG00000001330;ENSGALG00000003194;ENSGALG00000003510;ENSGALG00000004170;ENSGALG00000004816;ENSGALG00000004882;ENSGALG00000006040;ENSGALG00000006431;ENSGALG00000006753;ENSGALG00000007926;ENSGALG00000008174;ENSGALG00000009286;ENSGALG00000010702;ENSGALG00000012034;ENSGALG00000013073;ENSGALG00000014447;ENSGALG00000027635	48	4	0.10006	ENSGALG00000001452;ENSGALG00000001895;ENSGALG00000003732;ENSGALG00000005002	48	0	1	NA	48	0	1	NA	48	9	0.83154	ENSGALG00000001165;ENSGALG00000002932;ENSGALG00000006098;ENSGALG00000009228;ENSGALG00000010542;ENSGALG00000011035;ENSGALG00000011511;ENSGALG00000015230;ENSGALG00000017163	48	5	0.00691	ENSGALG00000002388;ENSGALG00000010284;ENSGALG00000011511;ENSGALG00000011618;ENSGALG00000016772	48	0	1	NA
GO:0006729	tetrahydrobiopterin biosynthetic process	The chemical reactions and pathways resulting in the formation of tetrahydrobiopterin, the reduced form of biopterin (2-amino-4-hydroxy-6-(1,2-dihydroxypropyl)-pteridine). It functions as a hydroxylation coenzyme, e.g. in the conversion of phenylalanine to tyrosine.	6	5	0.00399	ENSGALG00000000067;ENSGALG00000007848;ENSGALG00000012200;ENSGALG00000026757;ENSGALG00000027835	6	0	1	NA	6	1	0.16662	ENSGALG00000006367	6	0	1	NA	6	0	1	NA	6	0	1	NA	6	0	1	NA
GO:0034354	'de novo' NAD biosynthetic process from tryptophan	The chemical reactions and pathways resulting in the formation of nicotinamide adenine dinucleotide (NAD), beginning with the synthesis of tryptophan from simpler precursors; biosynthesis may be of either the oxidized form, NAD, or the reduced form, NADH.	4	4	0.00344	ENSGALG00000000109;ENSGALG00000007503;ENSGALG00000009926;ENSGALG00000012418	4	0	1	NA	4	0	1	NA	4	0	1	NA	4	0	1	NA	4	0	1	NA	4	0	1	NA
GO:0030814	regulation of cAMP metabolic process	Any process that modulates the frequency, rate or extent of the chemical reactions and pathways involving the nucleotide cAMP (cyclic AMP, adenosine 3',5'-cyclophosphate).	23	7	0.31442	ENSGALG00000003837;ENSGALG00000006642;ENSGALG00000011104;ENSGALG00000012715;ENSGALG00000012735;ENSGALG00000013803;ENSGALG00000023521	23	1	0.57963	ENSGALG00000015433	23	0	1	NA	23	2	0.14977	ENSGALG00000008949;ENSGALG00000026011	23	12	0.00273	ENSGALG00000000122;ENSGALG00000002557;ENSGALG00000002632;ENSGALG00000003821;ENSGALG00000010013;ENSGALG00000010921;ENSGALG00000012715;ENSGALG00000013604;ENSGALG00000014182;ENSGALG00000015529;ENSGALG00000015895;ENSGALG00000024449	23	0	1	NA	23	0	1	NA
GO:0030801	positive regulation of cyclic nucleotide metabolic process	Any process that activates or increases the frequency, rate or extent of the chemical reactions and pathways involving cyclic nucleotides.	19	5	0.5035	ENSGALG00000003837;ENSGALG00000006642;ENSGALG00000011104;ENSGALG00000013803;ENSGALG00000027269	19	1	0.51116	ENSGALG00000015433	19	1	0.43878	ENSGALG00000007226	19	1	0.43878	ENSGALG00000008949	19	10	0.00569	ENSGALG00000000122;ENSGALG00000002557;ENSGALG00000002632;ENSGALG00000003821;ENSGALG00000008177;ENSGALG00000013604;ENSGALG00000014182;ENSGALG00000015529;ENSGALG00000017173;ENSGALG00000024449	19	0	1	NA	19	0	1	NA
GO:1900544	positive regulation of purine nucleotide metabolic process	Any process that activates or increases the frequency, rate or extent of purine nucleotide metabolic process.	22	7	0.27118	ENSGALG00000003837;ENSGALG00000003863;ENSGALG00000006642;ENSGALG00000010202;ENSGALG00000011104;ENSGALG00000013803;ENSGALG00000027269	22	1	0.56346	ENSGALG00000015433	22	1	0.48776	ENSGALG00000007226	22	1	0.48776	ENSGALG00000008949	22	11	0.00621	ENSGALG00000000122;ENSGALG00000002557;ENSGALG00000002632;ENSGALG00000003821;ENSGALG00000008177;ENSGALG00000013604;ENSGALG00000014182;ENSGALG00000015529;ENSGALG00000016992;ENSGALG00000017173;ENSGALG00000024449	22	0	1	NA	22	0	1	NA
GO:0046131	pyrimidine ribonucleoside metabolic process	The chemical reactions and pathways involving any ribonucleoside, a nucleoside in which pyrimidine base is linked to a ribose (beta-D-ribofuranose) molecule.	14	8	0.00841	ENSGALG00000000390;ENSGALG00000000802;ENSGALG00000003510;ENSGALG00000006040;ENSGALG00000007382;ENSGALG00000013073;ENSGALG00000014280;ENSGALG00000027635	14	1	0.40975	ENSGALG00000003732	14	0	1	NA	14	0	1	NA	14	3	0.67636	ENSGALG00000002932;ENSGALG00000003226;ENSGALG00000015230	14	0	1	NA	14	0	1	NA
GO:0009120	deoxyribonucleoside metabolic process	The chemical reactions and pathways involving any one of a family of organic molecules consisting of a purine or pyrimidine base covalently bonded to a sugar deoxyribose (a deoxyribonucleoside).	4	4	0.00344	ENSGALG00000004170;ENSGALG00000005509;ENSGALG00000007191;ENSGALG00000013095	4	0	1	NA	4	0	1	NA	4	0	1	NA	4	0	1	NA	4	0	1	NA	4	0	1	NA
GO:0046128	purine ribonucleoside metabolic process	The chemical reactions and pathways involving any ribonucleoside, a nucleoside in which purine base is linked to a ribose (beta-D-ribofuranose) molecule.	114	45	0.00288	ENSGALG00000000329;ENSGALG00000000870;ENSGALG00000001000;ENSGALG00000001330;ENSGALG00000002881;ENSGALG00000003194;ENSGALG00000003863;ENSGALG00000004170;ENSGALG00000004628;ENSGALG00000004809;ENSGALG00000004816;ENSGALG00000004882;ENSGALG00000004956;ENSGALG00000005336;ENSGALG00000005704;ENSGALG00000005749;ENSGALG00000005789;ENSGALG00000006219;ENSGALG00000006431;ENSGALG00000006543;ENSGALG00000006753;…	114	10	0.0093	ENSGALG00000001452;ENSGALG00000001895;ENSGALG00000002519;ENSGALG00000003267;ENSGALG00000005002;ENSGALG00000005662;ENSGALG00000011178;ENSGALG00000011285;ENSGALG00000012929;ENSGALG00000014800	114	1	0.9694	ENSGALG00000014442	114	1	0.9694	ENSGALG00000009587	114	19	0.97261	ENSGALG00000001165;ENSGALG00000002932;ENSGALG00000004222;ENSGALG00000006098;ENSGALG00000006939;ENSGALG00000009228;ENSGALG00000010542;ENSGALG00000011035;ENSGALG00000011511;ENSGALG00000011715;ENSGALG00000011870;ENSGALG00000013069;ENSGALG00000014166;ENSGALG00000014528;ENSGALG00000015230;ENSGALG00000016992;ENSGALG00000017163;ENSGALG00000026077;ENSGALG00000029150	114	5	0.16081	ENSGALG00000001184;ENSGALG00000002388;ENSGALG00000010284;ENSGALG00000011511;ENSGALG00000011618	114	2	0.70598	ENSGALG00000001117;ENSGALG00000001992
GO:0042773	ATP synthesis coupled electron transport	The transfer of electrons through a series of electron donors and acceptors, generating energy that is ultimately used for synthesis of ATP.	17	9	0.00996	ENSGALG00000005704;ENSGALG00000005749;ENSGALG00000005789;ENSGALG00000008280;ENSGALG00000008606;ENSGALG00000011020;ENSGALG00000013191;ENSGALG00000016965;ENSGALG00000017380	17	0	1	NA	17	0	1	NA	17	0	1	NA	17	0	1	NA	17	1	0.35268	ENSGALG00000001184	17	0	1	NA
GO:0046496	nicotinamide nucleotide metabolic process	The chemical reactions and pathways involving nicotinamide nucleotides, any nucleotide that contains combined nicotinamide.	49	24	0.00226	ENSGALG00000000109;ENSGALG00000002797;ENSGALG00000002847;ENSGALG00000003863;ENSGALG00000004153;ENSGALG00000004956;ENSGALG00000006219;ENSGALG00000006543;ENSGALG00000007503;ENSGALG00000007936;ENSGALG00000008098;ENSGALG00000009926;ENSGALG00000010202;ENSGALG00000011483;ENSGALG00000012418;ENSGALG00000012613;ENSGALG00000014526;ENSGALG00000015268;ENSGALG00000015544;ENSGALG00000015960;ENSGALG00000016502;…	49	2	0.54519	ENSGALG00000003267;ENSGALG00000015849	49	1	0.77519	ENSGALG00000014442	49	0	1	NA	49	8	0.91959	ENSGALG00000004222;ENSGALG00000006939;ENSGALG00000011481;ENSGALG00000011870;ENSGALG00000013069;ENSGALG00000014528;ENSGALG00000016992;ENSGALG00000026077	49	2	0.35182	ENSGALG00000008548;ENSGALG00000014869	49	2	0.28265	ENSGALG00000001117;ENSGALG00000001992
GO:0009259	ribonucleotide metabolic process	The chemical reactions and pathways involving a ribonucleotide, a compound consisting of ribonucleoside (a base linked to a ribose sugar) esterified with a phosphate group at either the 3' or 5'-hydroxyl group of the sugar.	161	58	0.0046	ENSGALG00000000390;ENSGALG00000000802;ENSGALG00000000870;ENSGALG00000001000;ENSGALG00000001330;ENSGALG00000002881;ENSGALG00000003194;ENSGALG00000003510;ENSGALG00000003837;ENSGALG00000003863;ENSGALG00000004628;ENSGALG00000004809;ENSGALG00000004816;ENSGALG00000004882;ENSGALG00000004956;ENSGALG00000005336;ENSGALG00000005704;ENSGALG00000005749;ENSGALG00000005789;ENSGALG00000006040;ENSGALG00000006219;…	161	11	0.03586	ENSGALG00000001452;ENSGALG00000001895;ENSGALG00000002519;ENSGALG00000003267;ENSGALG00000003732;ENSGALG00000005002;ENSGALG00000005662;ENSGALG00000011285;ENSGALG00000012929;ENSGALG00000014800;ENSGALG00000015433	161	4	0.71503	ENSGALG00000007226;ENSGALG00000011982;ENSGALG00000013994;ENSGALG00000014442	161	4	0.71503	ENSGALG00000008949;ENSGALG00000009587;ENSGALG00000013060;ENSGALG00000026011	161	43	0.72586	ENSGALG00000000122;ENSGALG00000001165;ENSGALG00000002557;ENSGALG00000002632;ENSGALG00000002932;ENSGALG00000003821;ENSGALG00000004222;ENSGALG00000005076;ENSGALG00000006035;ENSGALG00000006098;ENSGALG00000006939;ENSGALG00000007779;ENSGALG00000008177;ENSGALG00000009228;ENSGALG00000009361;ENSGALG00000010013;ENSGALG00000010542;ENSGALG00000010921;ENSGALG00000011035;ENSGALG00000011094;ENSGALG00000011511;…	161	5	0.38362	ENSGALG00000001184;ENSGALG00000002388;ENSGALG00000010284;ENSGALG00000011511;ENSGALG00000011618	161	3	0.67517	ENSGALG00000001117;ENSGALG00000001992;ENSGALG00000003759
GO:0009141	nucleoside triphosphate metabolic process	The chemical reactions and pathways involving a nucleoside triphosphate, a compound consisting of a nucleobase linked to a deoxyribose or ribose sugar esterified with triphosphate on the sugar.	97	39	0.00521	ENSGALG00000001000;ENSGALG00000001231;ENSGALG00000001330;ENSGALG00000002881;ENSGALG00000003194;ENSGALG00000003510;ENSGALG00000003863;ENSGALG00000004170;ENSGALG00000004245;ENSGALG00000004628;ENSGALG00000004809;ENSGALG00000004816;ENSGALG00000004956;ENSGALG00000005704;ENSGALG00000005749;ENSGALG00000005789;ENSGALG00000006040;ENSGALG00000006219;ENSGALG00000006543;ENSGALG00000006753;ENSGALG00000007926;…	97	8	0.02658	ENSGALG00000001452;ENSGALG00000002519;ENSGALG00000003267;ENSGALG00000003732;ENSGALG00000005002;ENSGALG00000005662;ENSGALG00000012929;ENSGALG00000014800	97	1	0.94836	ENSGALG00000014442	97	1	0.94836	ENSGALG00000009587	97	17	0.94158	ENSGALG00000002932;ENSGALG00000003250;ENSGALG00000004222;ENSGALG00000006305;ENSGALG00000006939;ENSGALG00000009228;ENSGALG00000011035;ENSGALG00000011511;ENSGALG00000011715;ENSGALG00000011870;ENSGALG00000013069;ENSGALG00000014166;ENSGALG00000014528;ENSGALG00000015230;ENSGALG00000016992;ENSGALG00000026077;ENSGALG00000029150	97	3	0.44484	ENSGALG00000001184;ENSGALG00000002388;ENSGALG00000011511	97	2	0.61928	ENSGALG00000001117;ENSGALG00000001992
GO:0009161	ribonucleoside monophosphate metabolic process	The chemical reactions and pathways involving a ribonucleoside monophosphate, a compound consisting of a nucleobase linked to a ribose sugar esterified with phosphate on the sugar.	101	40	0.00599	ENSGALG00000000802;ENSGALG00000001000;ENSGALG00000001330;ENSGALG00000002881;ENSGALG00000003194;ENSGALG00000003510;ENSGALG00000003863;ENSGALG00000004170;ENSGALG00000004628;ENSGALG00000004809;ENSGALG00000004816;ENSGALG00000004956;ENSGALG00000005336;ENSGALG00000005704;ENSGALG00000005749;ENSGALG00000005789;ENSGALG00000006040;ENSGALG00000006219;ENSGALG00000006543;ENSGALG00000006753;ENSGALG00000006908;…	101	9	0.01208	ENSGALG00000001452;ENSGALG00000002519;ENSGALG00000003267;ENSGALG00000003732;ENSGALG00000005002;ENSGALG00000005662;ENSGALG00000011285;ENSGALG00000012929;ENSGALG00000014800	101	1	0.95434	ENSGALG00000014442	101	0	1	NA	101	17	0.96209	ENSGALG00000004222;ENSGALG00000004908;ENSGALG00000006098;ENSGALG00000006939;ENSGALG00000009228;ENSGALG00000011035;ENSGALG00000011511;ENSGALG00000011715;ENSGALG00000011870;ENSGALG00000013069;ENSGALG00000013726;ENSGALG00000013728;ENSGALG00000014166;ENSGALG00000014528;ENSGALG00000016992;ENSGALG00000026077;ENSGALG00000029150	101	5	0.84568	ENSGALG00000001184;ENSGALG00000002388;ENSGALG00000010284;ENSGALG00000011511;ENSGALG00000011618	101	2	0.6413	ENSGALG00000001117;ENSGALG00000001992
GO:0006342	chromatin silencing	Repression of transcription by altering the structure of chromatin, e.g. by conversion of large regions of DNA into an inaccessible state often called heterochromatin.	23	2	0.98598	ENSGALG00000009913;ENSGALG00000014280	23	4	0.00926	ENSGALG00000000843;ENSGALG00000009906;ENSGALG00000011118;ENSGALG00000026449	23	0	1	NA	23	0	1	NA	23	6	0.46768	ENSGALG00000001101;ENSGALG00000002761;ENSGALG00000004794;ENSGALG00000015052;ENSGALG00000015314;ENSGALG00000026449	23	0	1	NA	23	1	0.39265	ENSGALG00000000146
GO:0000122	negative regulation of transcription from RNA polymerase II promoter	Any process that stops, prevents, or reduces the frequency, rate or extent of transcription from an RNA polymerase II promoter.	229	47	0.92252	ENSGALG00000000573;ENSGALG00000000699;ENSGALG00000000836;ENSGALG00000001826;ENSGALG00000002055;ENSGALG00000002484;ENSGALG00000002792;ENSGALG00000003076;ENSGALG00000004598;ENSGALG00000004816;ENSGALG00000004974;ENSGALG00000005506;ENSGALG00000005757;ENSGALG00000005830;ENSGALG00000006074;ENSGALG00000006099;ENSGALG00000006379;ENSGALG00000007286;ENSGALG00000008514;ENSGALG00000008883;ENSGALG00000010320;…	229	13	0.08138	ENSGALG00000000669;ENSGALG00000007393;ENSGALG00000007750;ENSGALG00000009320;ENSGALG00000009356;ENSGALG00000010870;ENSGALG00000011327;ENSGALG00000012792;ENSGALG00000013867;ENSGALG00000015297;ENSGALG00000015828;ENSGALG00000016997;ENSGALG00000027188	229	9	0.24709	ENSGALG00000002886;ENSGALG00000003485;ENSGALG00000007539;ENSGALG00000011294;ENSGALG00000011635;ENSGALG00000012304;ENSGALG00000014795;ENSGALG00000016431;ENSGALG00000016912	229	8	0.37815	ENSGALG00000001654;ENSGALG00000007555;ENSGALG00000012115;ENSGALG00000012429;ENSGALG00000014908;ENSGALG00000015379;ENSGALG00000015699;ENSGALG00000027513	229	70	0.00843	ENSGALG00000000284;ENSGALG00000000884;ENSGALG00000001021;ENSGALG00000001093;ENSGALG00000001101;ENSGALG00000001229;ENSGALG00000001332;ENSGALG00000001419;ENSGALG00000001595;ENSGALG00000001633;ENSGALG00000001708;ENSGALG00000001728;ENSGALG00000001918;ENSGALG00000002375;ENSGALG00000002761;ENSGALG00000003771;ENSGALG00000004347;ENSGALG00000004386;ENSGALG00000004394;ENSGALG00000004528;ENSGALG00000004588;…	229	6	0.5216	ENSGALG00000007169;ENSGALG00000007669;ENSGALG00000008287;ENSGALG00000011404;ENSGALG00000012638;ENSGALG00000013348	229	13	0.00124	ENSGALG00000002469;ENSGALG00000005108;ENSGALG00000006599;ENSGALG00000007932;ENSGALG00000009942;ENSGALG00000010619;ENSGALG00000011814;ENSGALG00000012799;ENSGALG00000013920;ENSGALG00000016059;ENSGALG00000016440;ENSGALG00000017376;ENSGALG00000020251
GO:0045892	negative regulation of transcription, DNA-templated	Any process that stops, prevents, or reduces the frequency, rate or extent of cellular DNA-templated transcription.	320	65	0.96094	ENSGALG00000000573;ENSGALG00000000616;ENSGALG00000000699;ENSGALG00000000836;ENSGALG00000001000;ENSGALG00000001826;ENSGALG00000002055;ENSGALG00000002484;ENSGALG00000002792;ENSGALG00000003076;ENSGALG00000003473;ENSGALG00000004598;ENSGALG00000004816;ENSGALG00000004974;ENSGALG00000005506;ENSGALG00000005757;ENSGALG00000005830;ENSGALG00000006074;ENSGALG00000006099;ENSGALG00000006161;ENSGALG00000006312;…	320	20	0.07717	ENSGALG00000000669;ENSGALG00000000843;ENSGALG00000003786;ENSGALG00000004288;ENSGALG00000007393;ENSGALG00000007750;ENSGALG00000009320;ENSGALG00000009356;ENSGALG00000009906;ENSGALG00000010870;ENSGALG00000011118;ENSGALG00000011327;ENSGALG00000012709;ENSGALG00000012792;ENSGALG00000013867;ENSGALG00000015297;ENSGALG00000015828;ENSGALG00000016997;ENSGALG00000026449;ENSGALG00000027188	320	11	0.36153	ENSGALG00000002886;ENSGALG00000003485;ENSGALG00000005351;ENSGALG00000007539;ENSGALG00000008700;ENSGALG00000011294;ENSGALG00000011635;ENSGALG00000012304;ENSGALG00000014795;ENSGALG00000016431;ENSGALG00000016912	320	10	0.49002	ENSGALG00000001654;ENSGALG00000005263;ENSGALG00000007555;ENSGALG00000009724;ENSGALG00000012115;ENSGALG00000012429;ENSGALG00000014908;ENSGALG00000015379;ENSGALG00000015699;ENSGALG00000027513	320	99	0.03928	ENSGALG00000000284;ENSGALG00000000402;ENSGALG00000000884;ENSGALG00000001021;ENSGALG00000001093;ENSGALG00000001101;ENSGALG00000001158;ENSGALG00000001229;ENSGALG00000001332;ENSGALG00000001419;ENSGALG00000001595;ENSGALG00000001633;ENSGALG00000001708;ENSGALG00000001728;ENSGALG00000001918;ENSGALG00000002375;ENSGALG00000002761;ENSGALG00000003272;ENSGALG00000003771;ENSGALG00000003803;ENSGALG00000004347;…	320	10	0.28875	ENSGALG00000000349;ENSGALG00000000404;ENSGALG00000003096;ENSGALG00000007169;ENSGALG00000007669;ENSGALG00000008287;ENSGALG00000010505;ENSGALG00000011404;ENSGALG00000012638;ENSGALG00000013348	320	21	0.00051	ENSGALG00000000146;ENSGALG00000002469;ENSGALG00000005108;ENSGALG00000005569;ENSGALG00000006599;ENSGALG00000007932;ENSGALG00000009540;ENSGALG00000009942;ENSGALG00000010390;ENSGALG00000010619;ENSGALG00000010665;ENSGALG00000011814;ENSGALG00000012709;ENSGALG00000012799;ENSGALG00000013793;ENSGALG00000013920;ENSGALG00000016059;ENSGALG00000016440;ENSGALG00000017376;ENSGALG00000017389;ENSGALG00000020251
GO:0045898	regulation of RNA polymerase II transcriptional preinitiation complex assembly	Any process that modulates the frequency, rate or extent of RNA polymerase II transcriptional preinitiation complex assembly.	6	0	1	NA	6	0	1	NA	6	0	1	NA	6	0	1	NA	6	0	1	NA	6	2	1	ENSGALG00000000349;ENSGALG00000008108	6	2	0.00646	ENSGALG00000011814;ENSGALG00000012408
GO:0045899	positive regulation of RNA polymerase II transcriptional preinitiation complex assembly	Any process that activates or increases the frequency, rate or extent of RNA polymerase II transcriptional preinitiation complex assembly.	5	0	1	NA	5	0	1	NA	5	0	1	NA	5	0	1	NA	5	0	1	NA	5	2	0.00603	ENSGALG00000000349;ENSGALG00000008108	5	1	0.10262	ENSGALG00000012408
GO:0032968	positive regulation of transcription elongation from RNA polymerase II promoter	Any process that activates or increases the frequency, rate or extent of transcription elongation, the extension of an RNA molecule after transcription initiation and promoter clearance by the addition of ribonucleotides, catalyzed by RNA polymerase II.	6	0	1	NA	6	0	1	NA	6	0	1	NA	6	0	1	NA	6	0	1	NA	6	0	1	NA	6	2	0.00646	ENSGALG00000000146;ENSGALG00000002469
GO:0045893	positive regulation of transcription, DNA-templated	Any process that activates or increases the frequency, rate or extent of cellular DNA-templated transcription.	445	105	0.64583	ENSGALG00000000616;ENSGALG00000000678;ENSGALG00000000699;ENSGALG00000001252;ENSGALG00000001405;ENSGALG00000001551;ENSGALG00000002055;ENSGALG00000002182;ENSGALG00000002219;ENSGALG00000002263;ENSGALG00000002495;ENSGALG00000002523;ENSGALG00000002686;ENSGALG00000002792;ENSGALG00000003282;ENSGALG00000003284;ENSGALG00000003289;ENSGALG00000003308;ENSGALG00000003473;ENSGALG00000003941;ENSGALG00000004123;…	445	18	0.3788	ENSGALG00000003267;ENSGALG00000003786;ENSGALG00000007625;ENSGALG00000009287;ENSGALG00000009320;ENSGALG00000009782;ENSGALG00000010036;ENSGALG00000010869;ENSGALG00000010870;ENSGALG00000011434;ENSGALG00000012792;ENSGALG00000014933;ENSGALG00000014977;ENSGALG00000015297;ENSGALG00000015828;ENSGALG00000016997;ENSGALG00000027188;ENSGALG00000028046	445	21	0.02526	ENSGALG00000002555;ENSGALG00000002886;ENSGALG00000003952;ENSGALG00000005123;ENSGALG00000005839;ENSGALG00000005981;ENSGALG00000006252;ENSGALG00000006367;ENSGALG00000006809;ENSGALG00000011294;ENSGALG00000011657;ENSGALG00000012304;ENSGALG00000013818;ENSGALG00000014834;ENSGALG00000016022;ENSGALG00000016431;ENSGALG00000017242;ENSGALG00000026163;ENSGALG00000027209;ENSGALG00000027864;ENSGALG00000028081	445	15	0.35361	ENSGALG00000003324;ENSGALG00000005263;ENSGALG00000005768;ENSGALG00000006934;ENSGALG00000008367;ENSGALG00000008747;ENSGALG00000009724;ENSGALG00000010774;ENSGALG00000012115;ENSGALG00000012429;ENSGALG00000014872;ENSGALG00000015203;ENSGALG00000016293;ENSGALG00000026011;ENSGALG00000027513	445	128	0.17481	ENSGALG00000000242;ENSGALG00000000244;ENSGALG00000000284;ENSGALG00000000972;ENSGALG00000001021;ENSGALG00000001093;ENSGALG00000001143;ENSGALG00000001191;ENSGALG00000001419;ENSGALG00000001577;ENSGALG00000001600;ENSGALG00000001613;ENSGALG00000001708;ENSGALG00000001773;ENSGALG00000001801;ENSGALG00000002138;ENSGALG00000002197;ENSGALG00000002198;ENSGALG00000002375;ENSGALG00000002703;ENSGALG00000002761;…	445	9	0.92953	ENSGALG00000000349;ENSGALG00000002987;ENSGALG00000003304;ENSGALG00000006929;ENSGALG00000007169;ENSGALG00000007669;ENSGALG00000008108;ENSGALG00000015435;ENSGALG00000016774	445	26	0.0007	ENSGALG00000000146;ENSGALG00000001639;ENSGALG00000002469;ENSGALG00000002888;ENSGALG00000002971;ENSGALG00000003026;ENSGALG00000003759;ENSGALG00000005540;ENSGALG00000006502;ENSGALG00000007932;ENSGALG00000008474;ENSGALG00000009540;ENSGALG00000010592;ENSGALG00000010665;ENSGALG00000011278;ENSGALG00000011814;ENSGALG00000011937;ENSGALG00000012408;ENSGALG00000012799;ENSGALG00000013793;ENSGALG00000014329;…
GO:0045944	positive regulation of transcription from RNA polymerase II promoter	Any process that activates or increases the frequency, rate or extent of transcription from an RNA polymerase II promoter.	348	85	0.48804	ENSGALG00000000616;ENSGALG00000000678;ENSGALG00000000699;ENSGALG00000001252;ENSGALG00000001551;ENSGALG00000002055;ENSGALG00000002182;ENSGALG00000002219;ENSGALG00000002495;ENSGALG00000002523;ENSGALG00000002686;ENSGALG00000002792;ENSGALG00000003282;ENSGALG00000003284;ENSGALG00000003289;ENSGALG00000003308;ENSGALG00000003941;ENSGALG00000004187;ENSGALG00000004285;ENSGALG00000004816;ENSGALG00000004974;…	348	15	0.30482	ENSGALG00000003267;ENSGALG00000007625;ENSGALG00000009287;ENSGALG00000010036;ENSGALG00000010869;ENSGALG00000010870;ENSGALG00000011434;ENSGALG00000012792;ENSGALG00000014933;ENSGALG00000014977;ENSGALG00000015297;ENSGALG00000015828;ENSGALG00000016997;ENSGALG00000027188;ENSGALG00000028046	348	17	0.03159	ENSGALG00000002886;ENSGALG00000003952;ENSGALG00000005123;ENSGALG00000005839;ENSGALG00000005981;ENSGALG00000006252;ENSGALG00000011294;ENSGALG00000011657;ENSGALG00000012304;ENSGALG00000013818;ENSGALG00000014834;ENSGALG00000016022;ENSGALG00000016431;ENSGALG00000026163;ENSGALG00000027209;ENSGALG00000027864;ENSGALG00000028081	348	12	0.34786	ENSGALG00000003324;ENSGALG00000005263;ENSGALG00000005768;ENSGALG00000006934;ENSGALG00000008747;ENSGALG00000009724;ENSGALG00000010774;ENSGALG00000012429;ENSGALG00000014872;ENSGALG00000016293;ENSGALG00000026011;ENSGALG00000027513	348	101	0.00977	ENSGALG00000000242;ENSGALG00000000284;ENSGALG00000000972;ENSGALG00000001021;ENSGALG00000001093;ENSGALG00000001143;ENSGALG00000001191;ENSGALG00000001419;ENSGALG00000001577;ENSGALG00000001613;ENSGALG00000001708;ENSGALG00000001773;ENSGALG00000001801;ENSGALG00000002138;ENSGALG00000002198;ENSGALG00000002375;ENSGALG00000002703;ENSGALG00000002761;ENSGALG00000002790;ENSGALG00000003059;ENSGALG00000003383;…	348	8	0.86486	ENSGALG00000000349;ENSGALG00000002987;ENSGALG00000003304;ENSGALG00000007169;ENSGALG00000007669;ENSGALG00000008108;ENSGALG00000015435;ENSGALG00000016774	348	18	0.00238	ENSGALG00000000146;ENSGALG00000001639;ENSGALG00000002469;ENSGALG00000003026;ENSGALG00000003759;ENSGALG00000005540;ENSGALG00000006502;ENSGALG00000007932;ENSGALG00000008474;ENSGALG00000010592;ENSGALG00000011278;ENSGALG00000011937;ENSGALG00000012408;ENSGALG00000012799;ENSGALG00000013793;ENSGALG00000014329;ENSGALG00000015889;ENSGALG00000017389
GO:0006355	regulation of transcription, DNA-templated	Any process that modulates the frequency, rate or extent of cellular DNA-templated transcription.	966	218	0.90895	ENSGALG00000000504;ENSGALG00000000516;ENSGALG00000000573;ENSGALG00000000616;ENSGALG00000000678;ENSGALG00000000699;ENSGALG00000000777;ENSGALG00000000836;ENSGALG00000000887;ENSGALG00000001000;ENSGALG00000001252;ENSGALG00000001263;ENSGALG00000001405;ENSGALG00000001489;ENSGALG00000001551;ENSGALG00000001722;ENSGALG00000001826;ENSGALG00000001976;ENSGALG00000002055;ENSGALG00000002142;ENSGALG00000002170;…	966	40	0.41536	ENSGALG00000000106;ENSGALG00000000669;ENSGALG00000000843;ENSGALG00000003267;ENSGALG00000003786;ENSGALG00000004288;ENSGALG00000007393;ENSGALG00000007625;ENSGALG00000007750;ENSGALG00000009287;ENSGALG00000009320;ENSGALG00000009356;ENSGALG00000009782;ENSGALG00000009906;ENSGALG00000010036;ENSGALG00000010042;ENSGALG00000010127;ENSGALG00000010869;ENSGALG00000010870;ENSGALG00000011118;ENSGALG00000011327;…	966	37	0.06647	ENSGALG00000002555;ENSGALG00000002878;ENSGALG00000002886;ENSGALG00000003485;ENSGALG00000003952;ENSGALG00000005123;ENSGALG00000005351;ENSGALG00000005839;ENSGALG00000005932;ENSGALG00000005981;ENSGALG00000006016;ENSGALG00000006252;ENSGALG00000006367;ENSGALG00000006809;ENSGALG00000007539;ENSGALG00000008127;ENSGALG00000008700;ENSGALG00000009364;ENSGALG00000011294;ENSGALG00000011369;ENSGALG00000011635;…	966	28	0.72477	ENSGALG00000001583;ENSGALG00000001654;ENSGALG00000003324;ENSGALG00000004508;ENSGALG00000005263;ENSGALG00000005768;ENSGALG00000005985;ENSGALG00000006934;ENSGALG00000007555;ENSGALG00000007695;ENSGALG00000008367;ENSGALG00000008407;ENSGALG00000008747;ENSGALG00000009724;ENSGALG00000010774;ENSGALG00000012115;ENSGALG00000012429;ENSGALG00000012538;ENSGALG00000013081;ENSGALG00000014872;ENSGALG00000014908;…	966	286	0.00106	ENSGALG00000000209;ENSGALG00000000242;ENSGALG00000000244;ENSGALG00000000273;ENSGALG00000000284;ENSGALG00000000402;ENSGALG00000000672;ENSGALG00000000713;ENSGALG00000000769;ENSGALG00000000884;ENSGALG00000000972;ENSGALG00000001021;ENSGALG00000001093;ENSGALG00000001101;ENSGALG00000001143;ENSGALG00000001158;ENSGALG00000001161;ENSGALG00000001191;ENSGALG00000001229;ENSGALG00000001332;ENSGALG00000001347;…	966	33	0.08061	ENSGALG00000000106;ENSGALG00000000349;ENSGALG00000000404;ENSGALG00000000747;ENSGALG00000001169;ENSGALG00000001947;ENSGALG00000002139;ENSGALG00000002682;ENSGALG00000002689;ENSGALG00000002942;ENSGALG00000002987;ENSGALG00000003096;ENSGALG00000003304;ENSGALG00000003862;ENSGALG00000006929;ENSGALG00000007169;ENSGALG00000007669;ENSGALG00000008108;ENSGALG00000008146;ENSGALG00000008287;ENSGALG00000009071;…	966	51	0.00102	ENSGALG00000000146;ENSGALG00000000830;ENSGALG00000001639;ENSGALG00000001971;ENSGALG00000002415;ENSGALG00000002469;ENSGALG00000002888;ENSGALG00000002971;ENSGALG00000003026;ENSGALG00000003759;ENSGALG00000005108;ENSGALG00000005531;ENSGALG00000005540;ENSGALG00000005569;ENSGALG00000006502;ENSGALG00000006599;ENSGALG00000006818;ENSGALG00000006867;ENSGALG00000006949;ENSGALG00000007932;ENSGALG00000008474;…
GO:1901213	regulation of transcription from RNA polymerase II promoter involved in heart development	Any process that modulates the frequency, rate or extent of transcription from an RNA polymerase II promoter that contributes to the development of the heart over time.	5	1	0.75047	ENSGALG00000011489	5	0	1	NA	5	0	1	NA	5	2	0.00839	ENSGALG00000009724;ENSGALG00000012429	5	3	0.08909	ENSGALG00000001021;ENSGALG00000002375;ENSGALG00000009724	5	0	1	NA	5	0	1	NA
GO:0000737	DNA catabolic process, endonucleolytic	The chemical reactions and pathways resulting in the breakdown of DNA, involving the hydrolysis of internal 3',5'-phosphodiester bonds in one or two strands of deoxyribonucleotides.	6	5	0.00399	ENSGALG00000004003;ENSGALG00000005688;ENSGALG00000008162;ENSGALG00000011531;ENSGALG00000026221	6	1	0.20215	ENSGALG00000028790	6	0	1	NA	6	0	1	NA	6	0	1	NA	6	0	1	NA	6	0	1	NA
GO:0016070	RNA metabolic process	The cellular chemical reactions and pathways involving RNA, ribonucleic acid, one of the two main type of nucleic acid, consisting of a long, unbranched macromolecule formed from ribonucleotides joined in 3',5'-phosphodiester linkage.	1422	315	0.98063	ENSGALG00000000189;ENSGALG00000000377;ENSGALG00000000504;ENSGALG00000000516;ENSGALG00000000538;ENSGALG00000000573;ENSGALG00000000616;ENSGALG00000000678;ENSGALG00000000699;ENSGALG00000000777;ENSGALG00000000836;ENSGALG00000000887;ENSGALG00000000907;ENSGALG00000001000;ENSGALG00000001252;ENSGALG00000001263;ENSGALG00000001362;ENSGALG00000001405;ENSGALG00000001489;ENSGALG00000001550;ENSGALG00000001551;…	1422	54	0.59423	ENSGALG00000000106;ENSGALG00000000669;ENSGALG00000000843;ENSGALG00000001965;ENSGALG00000002356;ENSGALG00000002519;ENSGALG00000003267;ENSGALG00000003786;ENSGALG00000004104;ENSGALG00000004288;ENSGALG00000005200;ENSGALG00000007353;ENSGALG00000007393;ENSGALG00000007625;ENSGALG00000007750;ENSGALG00000009287;ENSGALG00000009320;ENSGALG00000009356;ENSGALG00000009782;ENSGALG00000009906;ENSGALG00000010036;…	1422	43	0.49533	ENSGALG00000002555;ENSGALG00000002645;ENSGALG00000002878;ENSGALG00000002886;ENSGALG00000003485;ENSGALG00000003952;ENSGALG00000005123;ENSGALG00000005351;ENSGALG00000005839;ENSGALG00000005932;ENSGALG00000005981;ENSGALG00000006016;ENSGALG00000006122;ENSGALG00000006252;ENSGALG00000006367;ENSGALG00000006809;ENSGALG00000007539;ENSGALG00000008127;ENSGALG00000008265;ENSGALG00000008564;ENSGALG00000008700;…	1422	33	0.97996	ENSGALG00000001583;ENSGALG00000001654;ENSGALG00000002624;ENSGALG00000003318;ENSGALG00000003324;ENSGALG00000003722;ENSGALG00000004508;ENSGALG00000005054;ENSGALG00000005263;ENSGALG00000005768;ENSGALG00000005985;ENSGALG00000006797;ENSGALG00000006934;ENSGALG00000007555;ENSGALG00000007695;ENSGALG00000008367;ENSGALG00000008407;ENSGALG00000008747;ENSGALG00000009724;ENSGALG00000010774;ENSGALG00000012115;…	1422	366	0.99802	ENSGALG00000000209;ENSGALG00000000215;ENSGALG00000000242;ENSGALG00000000244;ENSGALG00000000273;ENSGALG00000000284;ENSGALG00000000402;ENSGALG00000000672;ENSGALG00000000712;ENSGALG00000000713;ENSGALG00000000769;ENSGALG00000000884;ENSGALG00000000972;ENSGALG00000001021;ENSGALG00000001034;ENSGALG00000001037;ENSGALG00000001093;ENSGALG00000001101;ENSGALG00000001143;ENSGALG00000001158;ENSGALG00000001161;…	1422	51	0.00898	ENSGALG00000000106;ENSGALG00000000349;ENSGALG00000000404;ENSGALG00000000747;ENSGALG00000001169;ENSGALG00000001663;ENSGALG00000001947;ENSGALG00000002139;ENSGALG00000002682;ENSGALG00000002689;ENSGALG00000002942;ENSGALG00000002987;ENSGALG00000003096;ENSGALG00000003108;ENSGALG00000003260;ENSGALG00000003304;ENSGALG00000003862;ENSGALG00000003906;ENSGALG00000003985;ENSGALG00000006843;ENSGALG00000006929;…	1422	57	0.80464	ENSGALG00000000146;ENSGALG00000000830;ENSGALG00000001639;ENSGALG00000001971;ENSGALG00000002415;ENSGALG00000002469;ENSGALG00000002888;ENSGALG00000002971;ENSGALG00000003026;ENSGALG00000003759;ENSGALG00000004186;ENSGALG00000005108;ENSGALG00000005531;ENSGALG00000005540;ENSGALG00000005569;ENSGALG00000006001;ENSGALG00000006502;ENSGALG00000006599;ENSGALG00000006818;ENSGALG00000006843;ENSGALG00000006867;…
GO:0044728	DNA methylation or demethylation	The process of adding or removing a methyl group from one or more nucleotides within an DNA molecule.	15	2	0.91001	ENSGALG00000014280;ENSGALG00000019211	15	1	0.43158	ENSGALG00000014977	15	0	1	NA	15	0	1	NA	15	2	0.90063	ENSGALG00000003226;ENSGALG00000015314	15	0	1	NA	15	3	0.00363	ENSGALG00000000862;ENSGALG00000010592;ENSGALG00000011814
GO:0051973	positive regulation of telomerase activity	Any process that activates or increases the frequency, rate or extent of telomerase activity, the catalysis of the reaction: deoxynucleoside triphosphate + DNA(n) = diphosphate + DNA(n+1).	15	2	0.91001	ENSGALG00000016633;ENSGALG00000026928	15	0	1	NA	15	0	1	NA	15	3	0.00921	ENSGALG00000001501;ENSGALG00000005054;ENSGALG00000009724	15	4	0.48692	ENSGALG00000002216;ENSGALG00000009724;ENSGALG00000011637;ENSGALG00000027036	15	0	1	NA	15	1	0.2775	ENSGALG00000001501
GO:0090329	regulation of DNA-dependent DNA replication	Any process that modulates the rate, frequency, or extent of DNA-dependent DNA replication, the process in which new strands of DNA are synthesized, using parental DNA as a template for the DNA-dependent DNA polymerases that synthesize the new strands.	21	1	0.99708	ENSGALG00000008162	21	1	0.54668	ENSGALG00000007649	21	1	0.47193	ENSGALG00000012856	21	2	1	ENSGALG00000012429;ENSGALG00000016293	21	11	0.00393	ENSGALG00000006051;ENSGALG00000006631;ENSGALG00000007843;ENSGALG00000008585;ENSGALG00000008703;ENSGALG00000008957;ENSGALG00000010103;ENSGALG00000013784;ENSGALG00000017064;ENSGALG00000017073;ENSGALG00000017211	21	0	1	NA	21	0	1	NA
GO:2000105	positive regulation of DNA-dependent DNA replication	Any process that activates or increases the frequency, rate or extent of DNA-dependent DNA replication.	5	0	1	NA	5	0	1	NA	5	0	1	NA	5	2	0.00839	ENSGALG00000012429;ENSGALG00000016293	5	2	0.33734	ENSGALG00000006051;ENSGALG00000007843	5	0	1	NA	5	0	1	NA
GO:1904355	positive regulation of telomere capping	Any process that activates or increases the frequency, rate or extent of telomere capping.	7	0	1	NA	7	0	1	NA	7	0	1	NA	7	1	0.19156	ENSGALG00000001501	7	2	0.5192	ENSGALG00000002216;ENSGALG00000027036	7	0	1	NA	7	2	0.00892	ENSGALG00000001501;ENSGALG00000014614
GO:0006282	regulation of DNA repair	Any process that modulates the frequency, rate or extent of DNA repair.	31	7	0.65325	ENSGALG00000000777;ENSGALG00000005383;ENSGALG00000006651;ENSGALG00000007810;ENSGALG00000008162;ENSGALG00000009885;ENSGALG00000010039	31	0	1	NA	31	0	1	NA	31	2	0.23699	ENSGALG00000004508;ENSGALG00000014872	31	5	0.88747	ENSGALG00000001158;ENSGALG00000002761;ENSGALG00000017323;ENSGALG00000017330;ENSGALG00000023256	31	6	0.00556	ENSGALG00000002929;ENSGALG00000008025;ENSGALG00000010957;ENSGALG00000012684;ENSGALG00000016774;ENSGALG00000016830	31	0	1	NA
GO:2000779	regulation of double-strand break repair	Any process that modulates the frequency, rate or extent of double-strand break repair.	16	4	0.56725	ENSGALG00000006651;ENSGALG00000007810;ENSGALG00000008162;ENSGALG00000009885	16	0	1	NA	16	0	1	NA	16	0	1	NA	16	0	1	NA	16	3	0.00696	ENSGALG00000002929;ENSGALG00000008025;ENSGALG00000012684	16	0	1	NA
GO:0036444	calcium ion transmembrane import into mitochondrion	A process in which a calcium ion (Ca2+) is transported from one side of a membrane to the other into the mitochondrion by means of some agent such as a transporter or pore.	6	5	0.00399	ENSGALG00000004355;ENSGALG00000011897;ENSGALG00000012196;ENSGALG00000012699;ENSGALG00000017125	6	0	1	NA	6	0	1	NA	6	0	1	NA	6	0	1	NA	6	0	1	NA	6	1	0.12186	ENSGALG00000004372
GO:0070588	calcium ion transmembrane transport	A process in which a calcium ion is transported from one side of a membrane to the other by means of some agent such as a transporter or pore.	81	23	0.56042	ENSGALG00000003149;ENSGALG00000003750;ENSGALG00000003770;ENSGALG00000003774;ENSGALG00000003863;ENSGALG00000004355;ENSGALG00000005766;ENSGALG00000006413;ENSGALG00000006418;ENSGALG00000007550;ENSGALG00000008337;ENSGALG00000011897;ENSGALG00000012111;ENSGALG00000012196;ENSGALG00000012699;ENSGALG00000014355;ENSGALG00000014561;ENSGALG00000015233;ENSGALG00000015864;ENSGALG00000016564;ENSGALG00000017125;…	81	2	0.80659	ENSGALG00000007075;ENSGALG00000009320	81	7	0.01043	ENSGALG00000005332;ENSGALG00000005631;ENSGALG00000008332;ENSGALG00000008456;ENSGALG00000009705;ENSGALG00000012404;ENSGALG00000017044	81	2	0.70264	ENSGALG00000008445;ENSGALG00000015551	81	29	0.00864	ENSGALG00000001837;ENSGALG00000002655;ENSGALG00000003601;ENSGALG00000003833;ENSGALG00000003875;ENSGALG00000004519;ENSGALG00000005215;ENSGALG00000005714;ENSGALG00000005840;ENSGALG00000007278;ENSGALG00000007623;ENSGALG00000008294;ENSGALG00000008357;ENSGALG00000008486;ENSGALG00000008544;ENSGALG00000008591;ENSGALG00000009638;ENSGALG00000009900;ENSGALG00000010000;ENSGALG00000010812;ENSGALG00000010921;…	81	2	0.61066	ENSGALG00000009086;ENSGALG00000015387	81	1	0.82838	ENSGALG00000004372
GO:0015991	ATP hydrolysis coupled proton transport	The transport of protons against an electrochemical gradient, using energy from ATP hydrolysis.	14	8	0.00841	ENSGALG00000001330;ENSGALG00000003194;ENSGALG00000003256;ENSGALG00000008836;ENSGALG00000009229;ENSGALG00000009286;ENSGALG00000010091;ENSGALG00000020754	14	1	0.40975	ENSGALG00000014800	14	0	1	NA	14	0	1	NA	14	1	0.97693	ENSGALG00000002868	14	0	1	NA	14	0	1	NA
GO:1990573	potassium ion import across plasma membrane	The directed movement of potassium ions from outside of a cell, across the plasma membrane and into the cytosol.	3	0	1	NA	3	0	1	NA	3	1	0.08709	ENSGALG00000001342	3	2	0.00262	ENSGALG00000001181;ENSGALG00000026373	3	1	0.55383	ENSGALG00000001342	3	0	1	NA	3	0	1	NA
GO:0010107	potassium ion import	The directed movement of potassium ions into a cell or organelle.	11	2	0.78685	ENSGALG00000004373;ENSGALG00000015233	11	0	1	NA	11	3	0.00365	ENSGALG00000001342;ENSGALG00000016055;ENSGALG00000020505	11	3	0.21424	ENSGALG00000001181;ENSGALG00000009935;ENSGALG00000026373	11	3	0.50026	ENSGALG00000001342;ENSGALG00000002764;ENSGALG00000004376	11	0	1	NA	11	0	1	NA
GO:0071805	potassium ion transmembrane transport	A process in which a potassium ion is transported from one side of a membrane to the other.	63	17	0.35027	ENSGALG00000000505;ENSGALG00000000699;ENSGALG00000002661;ENSGALG00000004373;ENSGALG00000005766;ENSGALG00000006180;ENSGALG00000006521;ENSGALG00000007282;ENSGALG00000008045;ENSGALG00000010068;ENSGALG00000011005;ENSGALG00000012045;ENSGALG00000015233;ENSGALG00000016470;ENSGALG00000016734;ENSGALG00000016791;ENSGALG00000017112	63	0	1	NA	63	7	0.06705	ENSGALG00000001342;ENSGALG00000001645;ENSGALG00000005332;ENSGALG00000010930;ENSGALG00000016055;ENSGALG00000020505;ENSGALG00000025971	63	8	0.00842	ENSGALG00000000400;ENSGALG00000001181;ENSGALG00000007980;ENSGALG00000009066;ENSGALG00000009935;ENSGALG00000009995;ENSGALG00000013244;ENSGALG00000026373	63	22	0.02749	ENSGALG00000000209;ENSGALG00000000442;ENSGALG00000001342;ENSGALG00000002118;ENSGALG00000002374;ENSGALG00000002764;ENSGALG00000004347;ENSGALG00000004376;ENSGALG00000004758;ENSGALG00000004980;ENSGALG00000005209;ENSGALG00000006172;ENSGALG00000006190;ENSGALG00000007047;ENSGALG00000007666;ENSGALG00000007867;ENSGALG00000008960;ENSGALG00000009687;ENSGALG00000010269;ENSGALG00000010921;ENSGALG00000012021;…	63	1	0.80139	ENSGALG00000014463	63	0	1	NA
GO:0034765	regulation of ion transmembrane transport	Any process that modulates the frequency, rate or extent of the directed movement of ions from one side of a membrane to the other.	115	33	0.15523	ENSGALG00000000505;ENSGALG00000000699;ENSGALG00000000775;ENSGALG00000001434;ENSGALG00000002661;ENSGALG00000003750;ENSGALG00000003863;ENSGALG00000004280;ENSGALG00000004373;ENSGALG00000004809;ENSGALG00000006112;ENSGALG00000006413;ENSGALG00000006418;ENSGALG00000006490;ENSGALG00000006503;ENSGALG00000007234;ENSGALG00000007650;ENSGALG00000008569;ENSGALG00000009674;ENSGALG00000009858;ENSGALG00000012111;…	115	3	0.80333	ENSGALG00000004590;ENSGALG00000005002;ENSGALG00000016707	115	8	0.02169	ENSGALG00000000367;ENSGALG00000005332;ENSGALG00000006490;ENSGALG00000008332;ENSGALG00000008456;ENSGALG00000010930;ENSGALG00000016055;ENSGALG00000020505	115	13	4e-05	ENSGALG00000000400;ENSGALG00000001181;ENSGALG00000003713;ENSGALG00000007980;ENSGALG00000008262;ENSGALG00000009066;ENSGALG00000009935;ENSGALG00000009995;ENSGALG00000011009;ENSGALG00000015551;ENSGALG00000016020;ENSGALG00000016607;ENSGALG00000026373	115	41	0.02434	ENSGALG00000000209;ENSGALG00000000442;ENSGALG00000002277;ENSGALG00000002764;ENSGALG00000003833;ENSGALG00000003875;ENSGALG00000004347;ENSGALG00000004376;ENSGALG00000004758;ENSGALG00000004980;ENSGALG00000005553;ENSGALG00000006190;ENSGALG00000006743;ENSGALG00000007047;ENSGALG00000007278;ENSGALG00000007320;ENSGALG00000007409;ENSGALG00000007623;ENSGALG00000008193;ENSGALG00000008486;ENSGALG00000008591;…	115	3	0.55861	ENSGALG00000009086;ENSGALG00000014463;ENSGALG00000015387	115	1	0.91854	ENSGALG00000014957
GO:2000649	regulation of sodium ion transmembrane transporter activity	Any process that modulates the frequency, rate or extent of sodium ion transmembrane transporter activity.	17	7	0.09315	ENSGALG00000001434;ENSGALG00000006490;ENSGALG00000007650;ENSGALG00000008569;ENSGALG00000015233;ENSGALG00000022909;ENSGALG00000027483	17	0	1	NA	17	2	0.09028	ENSGALG00000006490;ENSGALG00000010930	17	0	1	NA	17	9	0.00826	ENSGALG00000004347;ENSGALG00000006743;ENSGALG00000007320;ENSGALG00000007409;ENSGALG00000011481;ENSGALG00000016281;ENSGALG00000016473;ENSGALG00000021272;ENSGALG00000025937	17	0	1	NA	17	0	1	NA
GO:0086013	membrane repolarization during cardiac muscle cell action potential	The process in which ions are transported across a membrane such that the cardiac muscle cell plasma membrane potential changes in the direction from the positive membrane potential at the peak of the action potential towards the negative resting potential.	3	0	1	NA	3	0	1	NA	3	0	1	NA	3	2	0.00262	ENSGALG00000001181;ENSGALG00000026373	3	1	0.55383	ENSGALG00000004376	3	0	1	NA	3	0	1	NA
GO:1902476	chloride transmembrane transport	The directed movement of chloride across a membrane.	27	11	0.04277	ENSGALG00000000745;ENSGALG00000004280;ENSGALG00000006322;ENSGALG00000007018;ENSGALG00000007234;ENSGALG00000009674;ENSGALG00000012045;ENSGALG00000014695;ENSGALG00000025804;ENSGALG00000026089;ENSGALG00000027423	27	3	0.07593	ENSGALG00000001239;ENSGALG00000004590;ENSGALG00000016707	27	2	0.19271	ENSGALG00000014690;ENSGALG00000026940	27	6	0.00012	ENSGALG00000003713;ENSGALG00000007217;ENSGALG00000008222;ENSGALG00000009395;ENSGALG00000016020;ENSGALG00000016607	27	4	0.91007	ENSGALG00000001698;ENSGALG00000004936;ENSGALG00000008811;ENSGALG00000009638	27	0	1	NA	27	0	1	NA
GO:0098656	anion transmembrane transport	A process in which an anion is transported from one side of a membrane to the other by means of some agent such as a transporter or pore.	55	24	0.0012	ENSGALG00000000745;ENSGALG00000002313;ENSGALG00000003647;ENSGALG00000004280;ENSGALG00000006167;ENSGALG00000006322;ENSGALG00000006503;ENSGALG00000007018;ENSGALG00000007234;ENSGALG00000008874;ENSGALG00000009674;ENSGALG00000010187;ENSGALG00000011405;ENSGALG00000011483;ENSGALG00000012045;ENSGALG00000013304;ENSGALG00000014372;ENSGALG00000014695;ENSGALG00000015491;ENSGALG00000016185;ENSGALG00000020805;…	55	5	0.05144	ENSGALG00000001239;ENSGALG00000004590;ENSGALG00000005002;ENSGALG00000015433;ENSGALG00000016707	55	3	0.22658	ENSGALG00000001717;ENSGALG00000014690;ENSGALG00000026940	55	7	0.56535	ENSGALG00000000558;ENSGALG00000003713;ENSGALG00000007217;ENSGALG00000008222;ENSGALG00000009395;ENSGALG00000016020;ENSGALG00000016607	55	11	0.78132	ENSGALG00000001698;ENSGALG00000004573;ENSGALG00000004936;ENSGALG00000006170;ENSGALG00000008811;ENSGALG00000009545;ENSGALG00000009638;ENSGALG00000009758;ENSGALG00000009759;ENSGALG00000011224;ENSGALG00000011620	55	0	1	NA	55	0	1	NA
GO:0098655	cation transmembrane transport	A process in which a cation is transported from one side of a membrane to the other by means of some agent such as a transporter or pore.	238	81	0.00978	ENSGALG00000000378;ENSGALG00000000505;ENSGALG00000000699;ENSGALG00000000775;ENSGALG00000001096;ENSGALG00000001330;ENSGALG00000001375;ENSGALG00000001434;ENSGALG00000002313;ENSGALG00000002661;ENSGALG00000003149;ENSGALG00000003194;ENSGALG00000003256;ENSGALG00000003604;ENSGALG00000003750;ENSGALG00000003770;ENSGALG00000003774;ENSGALG00000003778;ENSGALG00000003863;ENSGALG00000003901;ENSGALG00000004246;…	238	7	0.78243	ENSGALG00000001452;ENSGALG00000007075;ENSGALG00000009320;ENSGALG00000011434;ENSGALG00000014800;ENSGALG00000015154;ENSGALG00000025819	238	17	0.00736	ENSGALG00000000367;ENSGALG00000001342;ENSGALG00000001645;ENSGALG00000005332;ENSGALG00000005631;ENSGALG00000006490;ENSGALG00000008332;ENSGALG00000008456;ENSGALG00000009705;ENSGALG00000010930;ENSGALG00000012404;ENSGALG00000013232;ENSGALG00000014690;ENSGALG00000016055;ENSGALG00000017044;ENSGALG00000020505;ENSGALG00000025971	238	13	0.58203	ENSGALG00000000400;ENSGALG00000001181;ENSGALG00000006202;ENSGALG00000007980;ENSGALG00000008445;ENSGALG00000009066;ENSGALG00000009935;ENSGALG00000009995;ENSGALG00000011009;ENSGALG00000013244;ENSGALG00000015551;ENSGALG00000016868;ENSGALG00000026373	238	70	0.55181	ENSGALG00000000209;ENSGALG00000000442;ENSGALG00000001342;ENSGALG00000001837;ENSGALG00000002118;ENSGALG00000002374;ENSGALG00000002655;ENSGALG00000002764;ENSGALG00000002868;ENSGALG00000003601;ENSGALG00000003604;ENSGALG00000003833;ENSGALG00000003875;ENSGALG00000004347;ENSGALG00000004376;ENSGALG00000004519;ENSGALG00000004758;ENSGALG00000004980;ENSGALG00000005209;ENSGALG00000005215;ENSGALG00000005714;…	238	6	0.55967	ENSGALG00000007190;ENSGALG00000009086;ENSGALG00000014463;ENSGALG00000015387;ENSGALG00000016824;ENSGALG00000027199	238	2	0.96592	ENSGALG00000001573;ENSGALG00000004372
GO:0055085	transmembrane transport	The process in which a solute is transported across a lipid bilayer, from one side of a membrane to the other	503	188	0	ENSGALG00000000378;ENSGALG00000000505;ENSGALG00000000699;ENSGALG00000000724;ENSGALG00000000745;ENSGALG00000000775;ENSGALG00000001096;ENSGALG00000001330;ENSGALG00000001375;ENSGALG00000001410;ENSGALG00000001434;ENSGALG00000001693;ENSGALG00000001938;ENSGALG00000002089;ENSGALG00000002151;ENSGALG00000002313;ENSGALG00000002466;ENSGALG00000002661;ENSGALG00000002783;ENSGALG00000002982;ENSGALG00000003025;…	503	22	0.23253	ENSGALG00000000703;ENSGALG00000001239;ENSGALG00000001452;ENSGALG00000002519;ENSGALG00000002621;ENSGALG00000002945;ENSGALG00000004268;ENSGALG00000004590;ENSGALG00000005002;ENSGALG00000006880;ENSGALG00000007075;ENSGALG00000008011;ENSGALG00000009320;ENSGALG00000010199;ENSGALG00000011434;ENSGALG00000012849;ENSGALG00000014800;ENSGALG00000015154;ENSGALG00000015433;ENSGALG00000016707;ENSGALG00000016792;…	503	25	0.52588	ENSGALG00000000367;ENSGALG00000001342;ENSGALG00000001645;ENSGALG00000001717;ENSGALG00000002204;ENSGALG00000003021;ENSGALG00000004921;ENSGALG00000005332;ENSGALG00000005631;ENSGALG00000006490;ENSGALG00000007522;ENSGALG00000008332;ENSGALG00000008456;ENSGALG00000009705;ENSGALG00000010901;ENSGALG00000010930;ENSGALG00000012404;ENSGALG00000013232;ENSGALG00000014690;ENSGALG00000015675;ENSGALG00000016055;…	503	30	0.18381	ENSGALG00000000400;ENSGALG00000000558;ENSGALG00000001181;ENSGALG00000002152;ENSGALG00000002453;ENSGALG00000003713;ENSGALG00000004562;ENSGALG00000004845;ENSGALG00000006202;ENSGALG00000006469;ENSGALG00000006638;ENSGALG00000007217;ENSGALG00000007980;ENSGALG00000008222;ENSGALG00000008262;ENSGALG00000008445;ENSGALG00000009066;ENSGALG00000009349;ENSGALG00000009395;ENSGALG00000009935;ENSGALG00000009995;…	503	135	0.39055	ENSGALG00000000003;ENSGALG00000000209;ENSGALG00000000417;ENSGALG00000000442;ENSGALG00000000695;ENSGALG00000000997;ENSGALG00000001342;ENSGALG00000001698;ENSGALG00000001837;ENSGALG00000002118;ENSGALG00000002277;ENSGALG00000002374;ENSGALG00000002655;ENSGALG00000002673;ENSGALG00000002764;ENSGALG00000002868;ENSGALG00000002897;ENSGALG00000003005;ENSGALG00000003014;ENSGALG00000003487;ENSGALG00000003560;…	503	11	0.73208	ENSGALG00000001223;ENSGALG00000002689;ENSGALG00000004648;ENSGALG00000007190;ENSGALG00000009086;ENSGALG00000014209;ENSGALG00000014463;ENSGALG00000015035;ENSGALG00000015387;ENSGALG00000016824;ENSGALG00000027199	503	4	0.99549	ENSGALG00000001573;ENSGALG00000004372;ENSGALG00000014957;ENSGALG00000028340
GO:0098660	inorganic ion transmembrane transport	A process in which an inorganic ion is transported from one side of a membrane to the other by means of some agent such as a transporter or pore.	244	82	0.0126	ENSGALG00000000378;ENSGALG00000000505;ENSGALG00000000699;ENSGALG00000000745;ENSGALG00000001096;ENSGALG00000001330;ENSGALG00000001375;ENSGALG00000001434;ENSGALG00000002661;ENSGALG00000003149;ENSGALG00000003194;ENSGALG00000003256;ENSGALG00000003604;ENSGALG00000003750;ENSGALG00000003770;ENSGALG00000003774;ENSGALG00000003863;ENSGALG00000004280;ENSGALG00000004355;ENSGALG00000004373;ENSGALG00000005703;…	244	9	0.55021	ENSGALG00000001239;ENSGALG00000001452;ENSGALG00000004590;ENSGALG00000007075;ENSGALG00000009320;ENSGALG00000011434;ENSGALG00000014800;ENSGALG00000016707;ENSGALG00000025819	244	17	0.00917	ENSGALG00000000367;ENSGALG00000001342;ENSGALG00000001645;ENSGALG00000005332;ENSGALG00000005631;ENSGALG00000006490;ENSGALG00000008332;ENSGALG00000008456;ENSGALG00000009705;ENSGALG00000010930;ENSGALG00000012404;ENSGALG00000014690;ENSGALG00000016055;ENSGALG00000017044;ENSGALG00000020505;ENSGALG00000025971;ENSGALG00000026940	244	18	0.64953	ENSGALG00000000400;ENSGALG00000001181;ENSGALG00000003713;ENSGALG00000006202;ENSGALG00000007217;ENSGALG00000007980;ENSGALG00000008222;ENSGALG00000008445;ENSGALG00000009066;ENSGALG00000009395;ENSGALG00000009935;ENSGALG00000009995;ENSGALG00000011009;ENSGALG00000013244;ENSGALG00000015551;ENSGALG00000016020;ENSGALG00000016607;ENSGALG00000026373	244	69	0.72729	ENSGALG00000000209;ENSGALG00000000442;ENSGALG00000001342;ENSGALG00000001698;ENSGALG00000001837;ENSGALG00000002118;ENSGALG00000002374;ENSGALG00000002655;ENSGALG00000002764;ENSGALG00000002868;ENSGALG00000003601;ENSGALG00000003604;ENSGALG00000003833;ENSGALG00000003875;ENSGALG00000004347;ENSGALG00000004376;ENSGALG00000004519;ENSGALG00000004758;ENSGALG00000004936;ENSGALG00000004980;ENSGALG00000005209;…	244	5	0.74306	ENSGALG00000007190;ENSGALG00000009086;ENSGALG00000014463;ENSGALG00000015387;ENSGALG00000016824	244	1	0.99532	ENSGALG00000004372
GO:0006828	manganese ion transport	The directed movement of manganese (Mn) ions into, out of or within a cell, or between cells, by means of some agent such as a transporter or pore.	5	1	0.75047	ENSGALG00000026727	5	1	0.17154	ENSGALG00000011434	5	2	0.00839	ENSGALG00000005631;ENSGALG00000017044	5	0	1	NA	5	0	1	NA	5	0	1	NA	5	0	1	NA
GO:0051926	negative regulation of calcium ion transport	Any process that stops, prevents, or reduces the frequency, rate or extent of the directed movement of calcium ions into, out of or within a cell, or between cells, by means of some agent such as a transporter or pore.	7	1	0.85683	ENSGALG00000009858	7	0	1	NA	7	0	1	NA	7	0	1	NA	7	5	0.00988	ENSGALG00000008177;ENSGALG00000010921;ENSGALG00000012885;ENSGALG00000016500;ENSGALG00000027583	7	0	1	NA	7	0	1	NA
GO:0070509	calcium ion import	The directed movement of calcium ions into a cell or organelle.	51	18	0.27999	ENSGALG00000003149;ENSGALG00000003750;ENSGALG00000003863;ENSGALG00000004355;ENSGALG00000006413;ENSGALG00000006418;ENSGALG00000007550;ENSGALG00000009858;ENSGALG00000011104;ENSGALG00000011897;ENSGALG00000012196;ENSGALG00000012699;ENSGALG00000014561;ENSGALG00000015864;ENSGALG00000016564;ENSGALG00000017125;ENSGALG00000026733;ENSGALG00000028256	51	0	1	NA	51	6	0.00393	ENSGALG00000005332;ENSGALG00000005631;ENSGALG00000008332;ENSGALG00000009705;ENSGALG00000012404;ENSGALG00000017044	51	0	1	NA	51	19	0.01958	ENSGALG00000003875;ENSGALG00000004240;ENSGALG00000004519;ENSGALG00000005215;ENSGALG00000007623;ENSGALG00000008294;ENSGALG00000008357;ENSGALG00000008544;ENSGALG00000008591;ENSGALG00000009900;ENSGALG00000010000;ENSGALG00000010812;ENSGALG00000010921;ENSGALG00000012178;ENSGALG00000016281;ENSGALG00000016500;ENSGALG00000016817;ENSGALG00000016992;ENSGALG00000027583	51	1	0.72951	ENSGALG00000015387	51	1	0.66966	ENSGALG00000004372
GO:0010155	regulation of proton transport	Any process that modulates the frequency, rate or extent of proton transport into, out of or within a cell, or between cells, by means of some agent such as a transporter or pore.	4	4	0.00344	ENSGALG00000000724;ENSGALG00000004809;ENSGALG00000007650;ENSGALG00000008569	4	0	1	NA	4	0	1	NA	4	0	1	NA	4	0	1	NA	4	0	1	NA	4	0	1	NA
GO:0015992	proton transport	The directed movement of protons (hydrogen ions) into, out of or within a cell, or between cells, by means of some agent such as a transporter or pore.	61	32	0.0011	ENSGALG00000000724;ENSGALG00000001096;ENSGALG00000001330;ENSGALG00000001375;ENSGALG00000002982;ENSGALG00000003194;ENSGALG00000003256;ENSGALG00000003604;ENSGALG00000004809;ENSGALG00000005340;ENSGALG00000005749;ENSGALG00000006180;ENSGALG00000006707;ENSGALG00000006753;ENSGALG00000007650;ENSGALG00000007863;ENSGALG00000007926;ENSGALG00000008045;ENSGALG00000008569;ENSGALG00000008836;ENSGALG00000009229;…	61	3	0.39282	ENSGALG00000001452;ENSGALG00000014800;ENSGALG00000025819	61	0	1	NA	61	2	0.54902	ENSGALG00000004562;ENSGALG00000011671	61	8	0.98628	ENSGALG00000002374;ENSGALG00000002868;ENSGALG00000003604;ENSGALG00000004498;ENSGALG00000007867;ENSGALG00000008593;ENSGALG00000013980;ENSGALG00000025999	61	3	0.19908	ENSGALG00000007190;ENSGALG00000014869;ENSGALG00000016824	61	0	1	NA
GO:0015698	inorganic anion transport	The directed movement of inorganic anions into, out of or within a cell, or between cells, by means of some agent such as a transporter or pore. Inorganic anions are atoms or small molecules with a negative charge which do not contain carbon in covalent linkage.	43	20	0.00116	ENSGALG00000000745;ENSGALG00000004280;ENSGALG00000004346;ENSGALG00000005934;ENSGALG00000006018;ENSGALG00000006322;ENSGALG00000007018;ENSGALG00000007234;ENSGALG00000008874;ENSGALG00000009674;ENSGALG00000011405;ENSGALG00000012045;ENSGALG00000013740;ENSGALG00000014372;ENSGALG00000014695;ENSGALG00000014913;ENSGALG00000016185;ENSGALG00000025804;ENSGALG00000026089;ENSGALG00000027423	43	4	0.07299	ENSGALG00000001239;ENSGALG00000004590;ENSGALG00000011434;ENSGALG00000016707	43	3	0.13675	ENSGALG00000007714;ENSGALG00000014690;ENSGALG00000026940	43	6	1	ENSGALG00000003713;ENSGALG00000007217;ENSGALG00000008222;ENSGALG00000009395;ENSGALG00000016020;ENSGALG00000016607	43	6	0.95982	ENSGALG00000001698;ENSGALG00000004936;ENSGALG00000008811;ENSGALG00000009638;ENSGALG00000011224;ENSGALG00000017327	43	0	1	NA	43	0	1	NA
GO:0044070	regulation of anion transport	Any process that modulates the frequency, rate or extent of the directed movement of anions, atoms or small molecules with a net negative charge into, out of or within a cell, or between cells, by means of some agent such as a transporter or pore.	25	12	0.00821	ENSGALG00000003863;ENSGALG00000004280;ENSGALG00000006167;ENSGALG00000006503;ENSGALG00000007234;ENSGALG00000009674;ENSGALG00000014695;ENSGALG00000014913;ENSGALG00000015216;ENSGALG00000015491;ENSGALG00000020805;ENSGALG00000025804	25	2	0.23537	ENSGALG00000004590;ENSGALG00000005002	25	1	0.53249	ENSGALG00000026163	25	2	0.17102	ENSGALG00000003713;ENSGALG00000016607	25	5	0.73654	ENSGALG00000004573;ENSGALG00000006170;ENSGALG00000009638;ENSGALG00000011149;ENSGALG00000011620	25	0	1	NA	25	1	0.41846	ENSGALG00000012214
GO:0015718	monocarboxylic acid transport	The directed movement of monocarboxylic acids into, out of or within a cell, or between cells, by means of some agent such as a transporter or pore.	37	19	0.00032	ENSGALG00000000498;ENSGALG00000003863;ENSGALG00000003879;ENSGALG00000004332;ENSGALG00000004965;ENSGALG00000005647;ENSGALG00000007478;ENSGALG00000007596;ENSGALG00000007650;ENSGALG00000008813;ENSGALG00000009505;ENSGALG00000010891;ENSGALG00000011483;ENSGALG00000012013;ENSGALG00000013304;ENSGALG00000014176;ENSGALG00000015216;ENSGALG00000016858;ENSGALG00000019233	37	0	1	NA	37	4	0.25649	ENSGALG00000001717;ENSGALG00000006471;ENSGALG00000016326;ENSGALG00000026163	37	2	0.30407	ENSGALG00000000184;ENSGALG00000007236	37	8	0.6729	ENSGALG00000002321;ENSGALG00000005065;ENSGALG00000009759;ENSGALG00000011080;ENSGALG00000011149;ENSGALG00000011620;ENSGALG00000015148;ENSGALG00000020989	37	0	1	NA	37	0	1	NA
GO:0015812	gamma-aminobutyric acid transport	The directed movement of gamma-aminobutyric acid (GABA, 4-aminobutyrate), an amino acid which acts as a neurotransmitter in some organisms, into, out of or within a cell, or between cells, by means of some agent such as a transporter or pore.	4	1	0.6706	ENSGALG00000003863	4	0	1	NA	4	2	0.00514	ENSGALG00000004921;ENSGALG00000017044	4	0	1	NA	4	0	1	NA	4	0	1	NA	4	0	1	NA
GO:0015732	prostaglandin transport	The directed movement of prostaglandins into, out of or within a cell, or between cells, by means of some agent such as a transporter or pore.	4	1	0.6706	ENSGALG00000003863	4	0	1	NA	4	2	0.00514	ENSGALG00000006471;ENSGALG00000026163	4	0	1	NA	4	0	1	NA	4	0	1	NA	4	0	1	NA
GO:0015914	phospholipid transport	The directed movement of phospholipids into, out of or within a cell, or between cells, by means of some agent such as a transporter or pore. Phospholipids are any lipids containing phosphoric acid as a mono- or diester.	25	15	0.00014	ENSGALG00000001662;ENSGALG00000002016;ENSGALG00000002326;ENSGALG00000002990;ENSGALG00000003863;ENSGALG00000003879;ENSGALG00000007109;ENSGALG00000007114;ENSGALG00000009958;ENSGALG00000013830;ENSGALG00000014192;ENSGALG00000014236;ENSGALG00000014368;ENSGALG00000017106;ENSGALG00000028898	25	1	0.61019	ENSGALG00000015433	25	1	0.53249	ENSGALG00000001084	25	1	0.53249	ENSGALG00000002453	25	2	0.98962	ENSGALG00000006401;ENSGALG00000026816	25	0	1	NA	25	0	1	NA
GO:0030300	regulation of intestinal cholesterol absorption	Any process that modulates the frequency, rate or extent of absorption of cholesterol into the blood, and the exclusion of other sterols from absorption.	5	5	0.00083	ENSGALG00000007109;ENSGALG00000007114;ENSGALG00000009955;ENSGALG00000009958;ENSGALG00000014368	5	0	1	NA	5	0	1	NA	5	0	1	NA	5	0	1	NA	5	0	1	NA	5	0	1	NA
GO:0006869	lipid transport	The directed movement of lipids into, out of or within a cell, or between cells, by means of some agent such as a transporter or pore. Lipids are compounds soluble in an organic solvent but not, or sparingly, in an aqueous solvent.	108	52	0.00095	ENSGALG00000000241;ENSGALG00000000498;ENSGALG00000000545;ENSGALG00000000723;ENSGALG00000001410;ENSGALG00000001662;ENSGALG00000002016;ENSGALG00000002326;ENSGALG00000002990;ENSGALG00000003242;ENSGALG00000003863;ENSGALG00000003879;ENSGALG00000004166;ENSGALG00000004205;ENSGALG00000004332;ENSGALG00000004333;ENSGALG00000004965;ENSGALG00000005206;ENSGALG00000005647;ENSGALG00000006379;ENSGALG00000007109;…	108	5	0.36872	ENSGALG00000004821;ENSGALG00000010555;ENSGALG00000011155;ENSGALG00000013408;ENSGALG00000015433	108	6	0.37254	ENSGALG00000001084;ENSGALG00000006471;ENSGALG00000016326;ENSGALG00000017242;ENSGALG00000026163;ENSGALG00000027864	108	6	0.10439	ENSGALG00000000184;ENSGALG00000002453;ENSGALG00000007236;ENSGALG00000011784;ENSGALG00000026011;ENSGALG00000028996	108	23	0.74763	ENSGALG00000001051;ENSGALG00000002321;ENSGALG00000002655;ENSGALG00000002761;ENSGALG00000005065;ENSGALG00000005195;ENSGALG00000005554;ENSGALG00000006401;ENSGALG00000007047;ENSGALG00000007668;ENSGALG00000008436;ENSGALG00000010166;ENSGALG00000010246;ENSGALG00000011080;ENSGALG00000011149;ENSGALG00000011620;ENSGALG00000012620;ENSGALG00000015030;ENSGALG00000015148;ENSGALG00000020989;ENSGALG00000021399;…	108	1	0.93789	ENSGALG00000012638	108	0	1	NA
GO:0033344	cholesterol efflux	The directed movement of cholesterol, cholest-5-en-3-beta-ol, out of a cell or organelle.	19	12	0.00035	ENSGALG00000000723;ENSGALG00000004205;ENSGALG00000004333;ENSGALG00000006379;ENSGALG00000007109;ENSGALG00000007114;ENSGALG00000009955;ENSGALG00000009958;ENSGALG00000010237;ENSGALG00000014368;ENSGALG00000016164;ENSGALG00000016491	19	1	0.51116	ENSGALG00000015433	19	1	0.43878	ENSGALG00000027864	19	1	0.43878	ENSGALG00000002453	19	4	0.68879	ENSGALG00000002761;ENSGALG00000005554;ENSGALG00000012620;ENSGALG00000015030	19	0	1	NA	19	0	1	NA
GO:0015758	glucose transport	The directed movement of the hexose monosaccharide glucose into, out of or within a cell, or between cells, by means of some agent such as a transporter or pore.	39	18	0.00225	ENSGALG00000002001;ENSGALG00000002647;ENSGALG00000002982;ENSGALG00000005933;ENSGALG00000006728;ENSGALG00000009240;ENSGALG00000009306;ENSGALG00000010494;ENSGALG00000011594;ENSGALG00000012735;ENSGALG00000013183;ENSGALG00000013210;ENSGALG00000013742;ENSGALG00000014860;ENSGALG00000014971;ENSGALG00000016174;ENSGALG00000026733;ENSGALG00000028376	39	2	0.42511	ENSGALG00000004821;ENSGALG00000005527	39	3	0.11018	ENSGALG00000001857;ENSGALG00000007226;ENSGALG00000009364	39	0	1	NA	39	9	0.59167	ENSGALG00000000695;ENSGALG00000004498;ENSGALG00000004889;ENSGALG00000005554;ENSGALG00000010013;ENSGALG00000011620;ENSGALG00000013100;ENSGALG00000013980;ENSGALG00000014324	39	2	0.25827	ENSGALG00000004959;ENSGALG00000015035	39	1	0.57104	ENSGALG00000014786
GO:0015849	organic acid transport	The directed movement of organic acids, any acidic compound containing carbon in covalent linkage, into, out of or within a cell, or between cells, by means of some agent such as a transporter or pore.	49	21	0.00311	ENSGALG00000002313;ENSGALG00000002783;ENSGALG00000003604;ENSGALG00000004628;ENSGALG00000004729;ENSGALG00000004965;ENSGALG00000005206;ENSGALG00000005672;ENSGALG00000007478;ENSGALG00000010187;ENSGALG00000010891;ENSGALG00000011893;ENSGALG00000014971;ENSGALG00000015040;ENSGALG00000015916;ENSGALG00000016483;ENSGALG00000016554;ENSGALG00000016858;ENSGALG00000019527;ENSGALG00000021158;ENSGALG00000029168	49	3	0.27072	ENSGALG00000006880;ENSGALG00000009320;ENSGALG00000011434	49	2	0.43346	ENSGALG00000002204;ENSGALG00000016326	49	2	0.43346	ENSGALG00000000558;ENSGALG00000009349	49	15	0.15982	ENSGALG00000003604;ENSGALG00000008497;ENSGALG00000008811;ENSGALG00000009545;ENSGALG00000009698;ENSGALG00000009730;ENSGALG00000009758;ENSGALG00000010098;ENSGALG00000010992;ENSGALG00000011220;ENSGALG00000011620;ENSGALG00000013627;ENSGALG00000017032;ENSGALG00000020626;ENSGALG00000028871	49	0	1	NA	49	0	1	NA
GO:0015850	organic hydroxy compound transport	The directed movement of an organic hydroxy compound (organic alcohol) into, out of or within a cell, or between cells, by means of some agent such as a transporter or pore. An organic hydroxy compound is an organic compound having at least one hydroxy group attached to a carbon atom.	59	31	0.00107	ENSGALG00000000241;ENSGALG00000000545;ENSGALG00000000723;ENSGALG00000001693;ENSGALG00000003242;ENSGALG00000004205;ENSGALG00000004246;ENSGALG00000004333;ENSGALG00000006379;ENSGALG00000007109;ENSGALG00000007114;ENSGALG00000007478;ENSGALG00000007878;ENSGALG00000009289;ENSGALG00000009955;ENSGALG00000009958;ENSGALG00000010237;ENSGALG00000010567;ENSGALG00000010652;ENSGALG00000010820;ENSGALG00000010891;…	59	4	0.1728	ENSGALG00000004821;ENSGALG00000011155;ENSGALG00000013408;ENSGALG00000015433	59	2	0.53093	ENSGALG00000016326;ENSGALG00000027864	59	2	0.53093	ENSGALG00000002453;ENSGALG00000026011	59	17	0.21024	ENSGALG00000000442;ENSGALG00000001051;ENSGALG00000002452;ENSGALG00000002761;ENSGALG00000003560;ENSGALG00000003716;ENSGALG00000004096;ENSGALG00000005554;ENSGALG00000007047;ENSGALG00000008177;ENSGALG00000010379;ENSGALG00000012620;ENSGALG00000013604;ENSGALG00000015030;ENSGALG00000015652;ENSGALG00000015895;ENSGALG00000025972	59	0	1	NA	59	0	1	NA
GO:0072348	sulfur compound transport	The directed movement of compounds that contain sulfur, out of or within a cell, or between cells, by means of some agent such as a transporter or pore.	22	13	0.0005	ENSGALG00000000745;ENSGALG00000003025;ENSGALG00000004628;ENSGALG00000007018;ENSGALG00000007650;ENSGALG00000008874;ENSGALG00000010187;ENSGALG00000010302;ENSGALG00000012778;ENSGALG00000021092;ENSGALG00000021158;ENSGALG00000026089;ENSGALG00000027423	22	2	0.19423	ENSGALG00000001239;ENSGALG00000008011	22	0	1	NA	22	1	0.48776	ENSGALG00000008222	22	3	0.92009	ENSGALG00000008811;ENSGALG00000011003;ENSGALG00000015218	22	0	1	NA	22	0	1	NA
GO:0042044	fluid transport	The directed movement of substances that are in liquid form in normal living conditions into, out of or within a cell, or between cells, by means of some agent such as a transporter or pore.	6	1	0.81099	ENSGALG00000018534	6	0	1	NA	6	0	1	NA	6	0	1	NA	6	5	0.00351	ENSGALG00000002452;ENSGALG00000005209;ENSGALG00000008294;ENSGALG00000014227;ENSGALG00000015128	6	0	1	NA	6	0	1	NA
GO:0051181	cofactor transport	The directed movement of a cofactor into, out of or within a cell, or between cells, by means of some agent such as a transporter or pore. A cofactor is a substance that is required for the activity of an enzyme or other protein.	11	7	0.00626	ENSGALG00000003604;ENSGALG00000003863;ENSGALG00000003936;ENSGALG00000009807;ENSGALG00000010302;ENSGALG00000010326;ENSGALG00000012013	11	2	0.05999	ENSGALG00000002621;ENSGALG00000008011	11	0	1	NA	11	0	1	NA	11	2	0.77218	ENSGALG00000003604;ENSGALG00000011220	11	0	1	NA	11	0	1	NA
GO:0048489	synaptic vesicle transport	The directed movement of synaptic vesicles.	47	13	0.34352	ENSGALG00000002341;ENSGALG00000002802;ENSGALG00000003863;ENSGALG00000004852;ENSGALG00000004917;ENSGALG00000005794;ENSGALG00000006786;ENSGALG00000010131;ENSGALG00000010579;ENSGALG00000011272;ENSGALG00000012782;ENSGALG00000013741;ENSGALG00000016258	47	6	0.00724	ENSGALG00000001121;ENSGALG00000002536;ENSGALG00000004165;ENSGALG00000009097;ENSGALG00000009320;ENSGALG00000010410	47	1	0.76103	ENSGALG00000005265	47	8	0.04774	ENSGALG00000004306;ENSGALG00000004840;ENSGALG00000007268;ENSGALG00000009003;ENSGALG00000011041;ENSGALG00000015332;ENSGALG00000015413;ENSGALG00000015944	47	8	0.8954	ENSGALG00000001968;ENSGALG00000003174;ENSGALG00000006602;ENSGALG00000007161;ENSGALG00000008926;ENSGALG00000009927;ENSGALG00000014646;ENSGALG00000015096	47	1	0.70021	ENSGALG00000001476	47	2	0.26668	ENSGALG00000005412;ENSGALG00000012214
GO:0031629	synaptic vesicle fusion to presynaptic active zone membrane	Fusion of the membrane of a synaptic vesicle with the presynaptic active zone membrane, thereby releasing its cargo neurotransmitters into the synaptic cleft.	5	0	1	NA	5	2	0.01262	ENSGALG00000002536;ENSGALG00000009097	5	0	1	NA	5	2	0.00839	ENSGALG00000009003;ENSGALG00000015413	5	0	1	NA	5	0	1	NA	5	1	0.10262	ENSGALG00000005412
GO:0048791	calcium ion-regulated exocytosis of neurotransmitter	The release of a neurotransmitter into the synaptic cleft by exocytosis of synaptic vesicles, where the release step is dependent on a rise in cytosolic calcium ion levels.	14	4	0.45169	ENSGALG00000004917;ENSGALG00000006786;ENSGALG00000013741;ENSGALG00000016258	14	0	1	NA	14	1	0.34655	ENSGALG00000005265	14	3	0.00754	ENSGALG00000004306;ENSGALG00000004840;ENSGALG00000015944	14	4	0.42844	ENSGALG00000001968;ENSGALG00000003174;ENSGALG00000006602;ENSGALG00000014646	14	0	1	NA	14	1	0.26166	ENSGALG00000012214
GO:0043303	mast cell degranulation	The regulated exocytosis of secretory granules containing preformed mediators such as histamine, serotonin, and neutral proteases by a mast cell.	16	9	0.00595	ENSGALG00000002234;ENSGALG00000006418;ENSGALG00000008340;ENSGALG00000009740;ENSGALG00000010820;ENSGALG00000012052;ENSGALG00000012456;ENSGALG00000014759;ENSGALG00000015216	16	2	0.11614	ENSGALG00000009097;ENSGALG00000020316	16	0	1	NA	16	0	1	NA	16	2	0.91993	ENSGALG00000000273;ENSGALG00000014182	16	1	0.33589	ENSGALG00000021611	16	0	1	NA
GO:0090114	COPII-coated vesicle budding	The evagination of an endoplasmic reticulum membrane, resulting in formation of a COPII-coated vesicle.	6	2	0.4479	ENSGALG00000004424;ENSGALG00000017394	6	0	1	NA	6	0	1	NA	6	0	1	NA	6	0	1	NA	6	0	1	NA	6	2	0.00646	ENSGALG00000005108;ENSGALG00000006201
GO:0006913	nucleocytoplasmic transport	The directed movement of molecules between the nucleus and the cytoplasm.	153	35	0.68424	ENSGALG00000002016;ENSGALG00000002055;ENSGALG00000002363;ENSGALG00000002661;ENSGALG00000002734;ENSGALG00000003217;ENSGALG00000003935;ENSGALG00000004555;ENSGALG00000004856;ENSGALG00000005947;ENSGALG00000006379;ENSGALG00000006651;ENSGALG00000006979;ENSGALG00000007364;ENSGALG00000007515;ENSGALG00000007581;ENSGALG00000007650;ENSGALG00000008507;ENSGALG00000008569;ENSGALG00000008883;ENSGALG00000010243;…	153	9	0.31234	ENSGALG00000003267;ENSGALG00000004738;ENSGALG00000004821;ENSGALG00000010870;ENSGALG00000011434;ENSGALG00000011863;ENSGALG00000012709;ENSGALG00000014691;ENSGALG00000014977	153	2	0.94667	ENSGALG00000016809;ENSGALG00000027864	153	2	0.94667	ENSGALG00000009724;ENSGALG00000012429	153	47	0.20356	ENSGALG00000001419;ENSGALG00000001708;ENSGALG00000002107;ENSGALG00000002138;ENSGALG00000002197;ENSGALG00000002761;ENSGALG00000003272;ENSGALG00000003383;ENSGALG00000003428;ENSGALG00000003484;ENSGALG00000003584;ENSGALG00000003803;ENSGALG00000004347;ENSGALG00000004593;ENSGALG00000004655;ENSGALG00000004667;ENSGALG00000005243;ENSGALG00000005675;ENSGALG00000005714;ENSGALG00000007058;ENSGALG00000007357;…	153	8	0.03959	ENSGALG00000002689;ENSGALG00000003108;ENSGALG00000005807;ENSGALG00000008287;ENSGALG00000009669;ENSGALG00000009961;ENSGALG00000010291;ENSGALG00000010613	153	10	0.00161	ENSGALG00000000146;ENSGALG00000003484;ENSGALG00000004186;ENSGALG00000009901;ENSGALG00000010536;ENSGALG00000012709;ENSGALG00000014426;ENSGALG00000014937;ENSGALG00000016831;ENSGALG00000017201
GO:0046907	intracellular transport	The directed movement of substances within a cell.	574	178	0.20541	ENSGALG00000000241;ENSGALG00000000521;ENSGALG00000000723;ENSGALG00000000835;ENSGALG00000001103;ENSGALG00000001107;ENSGALG00000001189;ENSGALG00000001238;ENSGALG00000001434;ENSGALG00000001474;ENSGALG00000001848;ENSGALG00000001944;ENSGALG00000002016;ENSGALG00000002055;ENSGALG00000002062;ENSGALG00000002066;ENSGALG00000002089;ENSGALG00000002095;ENSGALG00000002151;ENSGALG00000002189;ENSGALG00000002234;…	574	45	0.00068	ENSGALG00000000848;ENSGALG00000000996;ENSGALG00000001025;ENSGALG00000002536;ENSGALG00000002856;ENSGALG00000003267;ENSGALG00000004375;ENSGALG00000004523;ENSGALG00000004583;ENSGALG00000004645;ENSGALG00000004671;ENSGALG00000004738;ENSGALG00000004821;ENSGALG00000004902;ENSGALG00000005637;ENSGALG00000005966;ENSGALG00000006298;ENSGALG00000006956;ENSGALG00000007215;ENSGALG00000007541;ENSGALG00000007700;…	574	7	0.99877	ENSGALG00000003854;ENSGALG00000004435;ENSGALG00000007659;ENSGALG00000007714;ENSGALG00000009040;ENSGALG00000016809;ENSGALG00000027864	574	15	0.74525	ENSGALG00000000314;ENSGALG00000004840;ENSGALG00000004845;ENSGALG00000006221;ENSGALG00000007054;ENSGALG00000007945;ENSGALG00000009724;ENSGALG00000010087;ENSGALG00000011241;ENSGALG00000012429;ENSGALG00000012462;ENSGALG00000014675;ENSGALG00000015413;ENSGALG00000015944;ENSGALG00000017169	574	133	0.92879	ENSGALG00000000209;ENSGALG00000000273;ENSGALG00000000397;ENSGALG00000000712;ENSGALG00000000769;ENSGALG00000001051;ENSGALG00000001163;ENSGALG00000001225;ENSGALG00000001419;ENSGALG00000001708;ENSGALG00000001801;ENSGALG00000001926;ENSGALG00000002107;ENSGALG00000002123;ENSGALG00000002124;ENSGALG00000002138;ENSGALG00000002197;ENSGALG00000002673;ENSGALG00000002726;ENSGALG00000002761;ENSGALG00000002790;…	574	22	0.28742	ENSGALG00000001223;ENSGALG00000002689;ENSGALG00000003108;ENSGALG00000003397;ENSGALG00000004236;ENSGALG00000004467;ENSGALG00000004648;ENSGALG00000005807;ENSGALG00000008287;ENSGALG00000009040;ENSGALG00000009086;ENSGALG00000009669;ENSGALG00000009961;ENSGALG00000010183;ENSGALG00000010291;ENSGALG00000010613;ENSGALG00000011811;ENSGALG00000012689;ENSGALG00000013602;ENSGALG00000014773;ENSGALG00000015304;…	574	21	0.47091	ENSGALG00000000146;ENSGALG00000001971;ENSGALG00000003484;ENSGALG00000004186;ENSGALG00000005108;ENSGALG00000005834;ENSGALG00000006201;ENSGALG00000007721;ENSGALG00000008500;ENSGALG00000009503;ENSGALG00000009901;ENSGALG00000010536;ENSGALG00000012709;ENSGALG00000013932;ENSGALG00000014426;ENSGALG00000014807;ENSGALG00000014937;ENSGALG00000016831;ENSGALG00000017201;ENSGALG00000017358;ENSGALG00000023135
GO:0099504	synaptic vesicle cycle	A biological process in which synaptic vesicles are loaded with neurotransmitters, move to the active zone, exocytose and are then recycled via endocytosis, ultimately leading to reloading with neurotransmitters.	44	12	0.37378	ENSGALG00000001693;ENSGALG00000002802;ENSGALG00000003863;ENSGALG00000004852;ENSGALG00000004917;ENSGALG00000006786;ENSGALG00000009289;ENSGALG00000010131;ENSGALG00000010579;ENSGALG00000011272;ENSGALG00000013741;ENSGALG00000016258	44	5	0.02221	ENSGALG00000001121;ENSGALG00000002536;ENSGALG00000009097;ENSGALG00000009320;ENSGALG00000010410	44	1	0.7381	ENSGALG00000005265	44	9	0.00564	ENSGALG00000004306;ENSGALG00000004840;ENSGALG00000007268;ENSGALG00000009003;ENSGALG00000011041;ENSGALG00000015332;ENSGALG00000015413;ENSGALG00000015944;ENSGALG00000016941	44	10	0.61144	ENSGALG00000001968;ENSGALG00000003174;ENSGALG00000003634;ENSGALG00000005553;ENSGALG00000006602;ENSGALG00000008926;ENSGALG00000009927;ENSGALG00000014646;ENSGALG00000015096;ENSGALG00000015132	44	1	0.67618	ENSGALG00000001476	44	2	0.24273	ENSGALG00000005412;ENSGALG00000012214
GO:0016973	poly(A)+ mRNA export from nucleus	The directed movement of poly(A)+ mRNA out of the nucleus into the cytoplasm.	3	0	1	NA	3	2	0.00398	ENSGALG00000004738;ENSGALG00000011863	3	0	1	NA	3	0	1	NA	3	0	1	NA	3	0	1	NA	3	1	0.0629	ENSGALG00000016831
GO:0000301	retrograde transport, vesicle recycling within Golgi	The retrograde movement of substances within the Golgi, mediated by COP I vesicles. Cis-Golgi vesicles are constantly moving forward through the Golgi stack by cisternal progression, eventually becoming trans-Golgi vesicles. They then selectively transport membrane and luminal proteins from the trans- to the medial-Golgi while leaving others behind in the trans-Golgi cisternae; similarly, they se…	12	3	0.58547	ENSGALG00000013738;ENSGALG00000016806;ENSGALG00000017320	12	4	0.00071	ENSGALG00000001025;ENSGALG00000010763;ENSGALG00000010813;ENSGALG00000016980	12	0	1	NA	12	0	1	NA	12	2	0.81374	ENSGALG00000005249;ENSGALG00000008567	12	0	1	NA	12	0	1	NA
GO:0042147	retrograde transport, endosome to Golgi	The directed movement of membrane-bounded vesicles from endosomes back to the trans-Golgi network where they are recycled for further rounds of transport.	46	19	0.00775	ENSGALG00000000835;ENSGALG00000001107;ENSGALG00000002189;ENSGALG00000004166;ENSGALG00000004172;ENSGALG00000004174;ENSGALG00000004326;ENSGALG00000004529;ENSGALG00000005337;ENSGALG00000005951;ENSGALG00000006101;ENSGALG00000008691;ENSGALG00000008847;ENSGALG00000008880;ENSGALG00000012974;ENSGALG00000016579;ENSGALG00000016806;ENSGALG00000017320;ENSGALG00000026278	46	4	0.08873	ENSGALG00000004375;ENSGALG00000005637;ENSGALG00000015036;ENSGALG00000022804	46	0	1	NA	46	1	0.75362	ENSGALG00000014675	46	6	0.97543	ENSGALG00000000712;ENSGALG00000000769;ENSGALG00000007161;ENSGALG00000011251;ENSGALG00000011898;ENSGALG00000012857	46	1	0.6924	ENSGALG00000009086	46	2	0.25869	ENSGALG00000001971;ENSGALG00000008500
GO:0016197	endosomal transport	The directed movement of substances into, out of, or mediated by an endosome, a membrane-bounded organelle that carries materials newly ingested by endocytosis. It passes many of the materials to lysosomes for degradation.	110	42	0.02257	ENSGALG00000000835;ENSGALG00000001107;ENSGALG00000001474;ENSGALG00000002189;ENSGALG00000002666;ENSGALG00000002843;ENSGALG00000003479;ENSGALG00000003899;ENSGALG00000004070;ENSGALG00000004166;ENSGALG00000004172;ENSGALG00000004174;ENSGALG00000004326;ENSGALG00000004529;ENSGALG00000005337;ENSGALG00000005659;ENSGALG00000005951;ENSGALG00000006101;ENSGALG00000007308;ENSGALG00000008691;ENSGALG00000008847;…	110	10	0.00729	ENSGALG00000000848;ENSGALG00000004375;ENSGALG00000004671;ENSGALG00000005637;ENSGALG00000008415;ENSGALG00000015036;ENSGALG00000015433;ENSGALG00000015858;ENSGALG00000016535;ENSGALG00000022804	110	0	1	NA	110	1	0.96538	ENSGALG00000014675	110	19	0.95781	ENSGALG00000000409;ENSGALG00000000712;ENSGALG00000000769;ENSGALG00000003803;ENSGALG00000007161;ENSGALG00000011251;ENSGALG00000011831;ENSGALG00000011898;ENSGALG00000012265;ENSGALG00000012857;ENSGALG00000014914;ENSGALG00000015390;ENSGALG00000015410;ENSGALG00000016485;ENSGALG00000017153;ENSGALG00000021021;ENSGALG00000027058;ENSGALG00000027633;ENSGALG00000028602	110	4	0.73862	ENSGALG00000009086;ENSGALG00000010183;ENSGALG00000014463;ENSGALG00000015304	110	4	0.20972	ENSGALG00000001971;ENSGALG00000008500;ENSGALG00000008950;ENSGALG00000009445
GO:0006839	mitochondrial transport	Transport of substances into, out of or within a mitochondrion.	110	38	0.04836	ENSGALG00000000378;ENSGALG00000001103;ENSGALG00000001848;ENSGALG00000001938;ENSGALG00000002055;ENSGALG00000002089;ENSGALG00000002490;ENSGALG00000002497;ENSGALG00000003254;ENSGALG00000004065;ENSGALG00000004070;ENSGALG00000004156;ENSGALG00000004355;ENSGALG00000004809;ENSGALG00000005794;ENSGALG00000006328;ENSGALG00000008094;ENSGALG00000008337;ENSGALG00000009807;ENSGALG00000011483;ENSGALG00000011562;…	110	11	0.00238	ENSGALG00000002519;ENSGALG00000002621;ENSGALG00000004375;ENSGALG00000004523;ENSGALG00000006956;ENSGALG00000008011;ENSGALG00000008347;ENSGALG00000009287;ENSGALG00000009320;ENSGALG00000014977;ENSGALG00000027188	110	1	0.96538	ENSGALG00000007714	110	2	0.84633	ENSGALG00000004845;ENSGALG00000017169	110	22	0.84264	ENSGALG00000002123;ENSGALG00000002124;ENSGALG00000002673;ENSGALG00000002790;ENSGALG00000004227;ENSGALG00000005772;ENSGALG00000009061;ENSGALG00000009264;ENSGALG00000009545;ENSGALG00000009881;ENSGALG00000010103;ENSGALG00000010117;ENSGALG00000010476;ENSGALG00000010614;ENSGALG00000011220;ENSGALG00000012569;ENSGALG00000012885;ENSGALG00000016979;ENSGALG00000017032;ENSGALG00000027188;ENSGALG00000028147;…	110	3	0.52837	ENSGALG00000003397;ENSGALG00000004156;ENSGALG00000004648	110	3	0.42037	ENSGALG00000004372;ENSGALG00000014807;ENSGALG00000028340
GO:0007034	vacuolar transport	The directed movement of substances into, out of or within a vacuole.	126	51	0.00115	ENSGALG00000000835;ENSGALG00000001107;ENSGALG00000001474;ENSGALG00000002066;ENSGALG00000002095;ENSGALG00000002189;ENSGALG00000002666;ENSGALG00000002843;ENSGALG00000003479;ENSGALG00000003899;ENSGALG00000004070;ENSGALG00000004166;ENSGALG00000004172;ENSGALG00000004174;ENSGALG00000004326;ENSGALG00000004529;ENSGALG00000005337;ENSGALG00000005659;ENSGALG00000005951;ENSGALG00000006101;ENSGALG00000006161;…	126	11	0.44583	ENSGALG00000000848;ENSGALG00000004375;ENSGALG00000004671;ENSGALG00000005637;ENSGALG00000008415;ENSGALG00000012763;ENSGALG00000015036;ENSGALG00000015433;ENSGALG00000015858;ENSGALG00000016535;ENSGALG00000022804	126	0	1	NA	126	1	0.97886	ENSGALG00000014675	126	23	0.93996	ENSGALG00000000409;ENSGALG00000000712;ENSGALG00000000769;ENSGALG00000003803;ENSGALG00000004347;ENSGALG00000004655;ENSGALG00000007161;ENSGALG00000008572;ENSGALG00000011251;ENSGALG00000011499;ENSGALG00000011831;ENSGALG00000011898;ENSGALG00000012265;ENSGALG00000012857;ENSGALG00000014914;ENSGALG00000015390;ENSGALG00000015410;ENSGALG00000016485;ENSGALG00000017153;ENSGALG00000021021;ENSGALG00000027058;…	126	4	0.95126	ENSGALG00000009086;ENSGALG00000010183;ENSGALG00000014463;ENSGALG00000015304	126	4	0.28431	ENSGALG00000001971;ENSGALG00000008500;ENSGALG00000008950;ENSGALG00000009445
GO:0006900	membrane budding	The evagination of a membrane, resulting in formation of a vesicle.	27	16	0.00689	ENSGALG00000002095;ENSGALG00000002843;ENSGALG00000003741;ENSGALG00000003743;ENSGALG00000003863;ENSGALG00000004424;ENSGALG00000004852;ENSGALG00000005850;ENSGALG00000006312;ENSGALG00000011562;ENSGALG00000013160;ENSGALG00000013810;ENSGALG00000014236;ENSGALG00000014640;ENSGALG00000015496;ENSGALG00000017394	27	1	0.63853	ENSGALG00000005637	27	0	1	NA	27	0	1	NA	27	0	1	NA	27	1	0.49901	ENSGALG00000015304	27	2	1	ENSGALG00000005108;ENSGALG00000006201
GO:0046755	viral budding	A viral process by which enveloped viruses acquire a host-derived membrane enriched in viral proteins to form their external envelope. The process starts when nucleocapsids, assembled or in the process of being built, induce formation of a membrane curvature in the host plasma or organelle membrane and wrap up in the forming bud. The process ends when the bud is eventually pinched off by membrane…	8	6	0.00355	ENSGALG00000002095;ENSGALG00000003743;ENSGALG00000006312;ENSGALG00000013160;ENSGALG00000013810;ENSGALG00000015496	8	0	1	NA	8	0	1	NA	8	0	1	NA	8	0	1	NA	8	0	1	NA	8	0	1	NA
GO:0072337	modified amino acid transport	The directed movement of modified amino acids into, out of or within a cell, or between cells, by means of some agent such as a transporter or pore.	9	6	0.00847	ENSGALG00000002484;ENSGALG00000003604;ENSGALG00000004628;ENSGALG00000007650;ENSGALG00000015040;ENSGALG00000021158	9	0	1	NA	9	1	0.23925	ENSGALG00000015143	9	0	1	NA	9	3	0.35968	ENSGALG00000003604;ENSGALG00000007748;ENSGALG00000008811	9	0	1	NA	9	0	1	NA
[truncated: 308 more rows]
